# Supplementary material for: De novo transcriptome assembly of fluorine accumulator tea plant Camellia sinensis with fluoride treatments
Source: Sci Data. 2018 Sep 25;5:180194. doi: 10.1038/sdata.2018.194 (PMC6154286; doi:10.1038/sdata.2018.194)
Supplement: Supplementary file 1 [file sdata2018194-isa1.zip]

Archive with 3 entries (3 files):
- i_Investigation.txt
- s_Liang046_study.txt
- a_Liang046_assay.txt
