# Supplementary material for: De novo transcriptome assembly of fluorine accumulator tea plant Camellia sinensis with fluoride treatments
Source: Sci Data. 2018 Sep 25;5:180194. doi: 10.1038/sdata.2018.194 (PMC6154286; doi:10.1038/sdata.2018.194)
Supplement: Supplementary file 1 [file sdata2018194-isa1.zip › i_Investigation.txt]

# Investigation File generated for Scientific Data with Investigation File Authoring Tool version 0.1.0 on 17/08/2018 - This metadata file is CC0
ONTOLOGY SOURCE REFERENCE
Term Source Name	NCBITAXON	BTO	OBI	ERO	NCIT	XCO	EFO
Term Source File	http://data.bioontology.org/ontologies/NCBITAXON	http://data.bioontology.org/ontologies/BTO	http://data.bioontology.org/ontologies/OBI	http://data.bioontology.org/ontologies/ERO	http://data.bioontology.org/ontologies/NCIT	http://data.bioontology.org/ontologies/XCO	http://data.bioontology.org/ontologies/EFO
Term Source Version	2016AB	unknown	2014-08-18	2013-08-02	17.06d	4.18	2.98
Term Source Description	National Center for Biotechnology Information (NCBI) Organismal Classification	BRENDA Tissue and Enzyme Source Ontology	Ontology for Biomedical Investigations	Eagle-I Research Resource Ontology	National Cancer Institute Thesaurus	Experimental Conditions Ontology	Experimental Factor Ontology
INVESTIGATION
Investigation Identifier
Investigation Title
Investigation Description
Investigation Submission Date
Investigation Public Release Date
INVESTIGATION PUBLICATIONS
Investigation PubMed ID
Investigation Publication DOI
Investigation Publication Author List
Investigation Publication Title
Investigation Publication Status
Investigation Publication Status Term Accession Number
Investigation Publication Status Term Source REF
INVESTIGATION CONTACTS
Investigation Person Last Name
Investigation Person Mid Initials
Investigation Person First Name
Investigation Person Address
Investigation Person Phone
Investigation Person Fax
Investigation Person Email
Investigation Person Affiliation
Investigation Person Roles
Investigation Person Roles Term Accession Number
Investigation Person Roles Term Source REF
STUDY
Study Identifier	10.1038/sdata.2018.194
Study Title	De novo transcriptome assembly of fluorine accumulator tea plant Camellia sinensis with fluoride treatments
Study Submission Date	13/02/2018
Study Public Release Date	25/09/2018
Study Description	http://www.nature.com/articles/sdata2018194#abstract
Study File Name	s_Liang046_study.txt
Comment[Subject Keywords]	//;///;///
Comment[Manuscript Licence]	CC BY-4.0
Comment[Experimental Metadata Licence]	CC0
Comment[Supplementary Information File Name]		Supplementary Table 1	Supplementary Table 2
Comment[Supplementary Information File Type]	x-zip-compressed	vnd.openxmlformats-officedocument.spreadsheetml.sheet	vnd.openxmlformats-officedocument.spreadsheetml.sheet
Comment[Supplementary Information File URL]	http://www.nature.com/articles/sdata2018194#supplementary-information	http://www.nature.com/articles/sdata2018194#supplementary-information	http://www.nature.com/articles/sdata2018194#supplementary-information
Comment[Data Repository]	NCBI Sequence Read Archive;GenBank
Comment[Data Record Accession]	SRP120449;GGEB00000000.1
Comment[Data Record URI]	http://identifiers.org/insdc.sra:SRP120449;http://identifiers.org/insdc:GGEB00000000.1
STUDY DESIGN DESCRIPTORS
Study Design Type	transcription profiling by high throughput sequencing design	factorial design	sequence assembly objective
Study Design Type Term Accession Number	OBI:0001239	OBI:0500014	ERO:0100054
Study Design Type Term Source REF	OBI	OBI	ERO
STUDY PUBLICATIONS
Study PubMed ID	""
Study Publication DOI	doi:10.1038/s41598-017-08587-6
Study Publication Author List	""
Study Publication Title	Effect of fluoride treatment on gene expression in tea plant (Camellia sinensis)
Study Publication Status	published
Study Publication Status Term Accession Number	
Study Publication Status Term Source REF	
STUDY FACTORS
Study Factor Name	fluoride level	experimental condition	fluoride treatment duration
Study Factor Type	Fluoride Measurement	experimental condition	Exposure Duration
Study Factor Type Term Accession Number	NCIT:C122120	XCO:0000000	NCIT:C83280
Study Factor Type Term Source REF	NCIT	XCO	NCIT
STUDY ASSAYS
Study Assay Measurement Type	transcription profiling assay
Study Assay Measurement Type Term Accession Number	OBI:0000424
Study Assay Measurement Type Term Source REF	ERO
Study Assay Technology Type	RNA sequencing
Study Assay Technology Type Term Accession Number	ERO:0001658
Study Assay Technology Type Term Source REF	ERO
Study Assay Technology Platform	instrument; manufacturer
Study Assay File Name	a_Liang046_assay.txt
STUDY PROTOCOLS
Study Protocol Name	Experiment design	Fluoride determination	RNA extraction	Library construction and transcriptome sequencing	De novo assembly and annotation
Study Protocol Type	specimen collection process	concentration calculation	RNA extraction	RNA sequencing	sequence assembly process
Study Protocol Type Term Accession Number	OBI:0000659	ERO:0000763	OBI:0666666	ERO:0001658	OBI:0001872
Study Protocol Type Term Source REF	EFO	ERO	OBI	ERO	OBI
Study Protocol Description					
Study Protocol URI	""	""	""	""	""
Study Protocol Version					
Study Protocol Parameters Name	""	""	""	instrument; manufacturer	""
Study Protocol Parameters Name Term Accession Number	""	""	""	""	""
Study Protocol Parameters Name Term Source REF	""	""	""	""	""
Study Protocol Components Name	""	""	""	""	""
Study Protocol Components Type	""	""	""	""	""
Study Protocol Components Type Term Accession Number	""	""	""	""	""
Study Protocol Components Type Term Source REF	""	""	""	""	""
STUDY CONTACTS
Study Person Last Name	Li	Li	Qiao	Shen	Lin	Lu	Ye	Liang	Zheng
Study Person First Name	Qing-Sheng	Xu-Min	Ru-Ying	En-Hui	Xiao-Ming	Jian-Liang	Jian-Hui	Yue-Rong	Xin-Qiang
Study Person Mid Initials									
Study Person Email	""	""	""	""	""	""	""	yrliang@zju.edu.cn	xqzheng@zju.edu.cn
Study Person Phone									
Study Person Fax									
Study Person Address									
Study Person Affiliation	Tea Research Institute, College of Agriculture and Biotechnology, Zhejiang University, Hangzhou, 310058, China	Tea Research Institute, College of Agriculture and Biotechnology, Zhejiang University, Hangzhou, 310058, China	Tea Department, Wuzhou University, Wuzhou, 543000, China	Institute of Crop Science & Institute of Bioinformatics, College of Agriculture and Biotechnology, Zhejiang University, Hangzhou, 310058, China	Tea Research Institute, College of Agriculture and Biotechnology, Zhejiang University, Hangzhou, 310058, China	Tea Research Institute, College of Agriculture and Biotechnology, Zhejiang University, Hangzhou, 310058, China	Tea Research Institute, College of Agriculture and Biotechnology, Zhejiang University, Hangzhou, 310058, China	Tea Research Institute, College of Agriculture and Biotechnology, Zhejiang University, Hangzhou, 310058, China	Tea Research Institute, College of Agriculture and Biotechnology, Zhejiang University, Hangzhou, 310058, China
Study Person Roles									
Study Person Roles Term Accession Number									
Study Person Roles Term Source REF									
Comment[Study Person ORCID]									
Comment[Funder]									
Comment[FundRef ID]									
Comment[Funder Term Source REF]									
Comment[Grant Identifier]									
