# Supplementary material for: De novo transcriptome assembly of fluorine accumulator tea plant Camellia sinensis with fluoride treatments
Source: Sci Data. 2018 Sep 25;5:180194. doi: 10.1038/sdata.2018.194 (PMC6154286; doi:10.1038/sdata.2018.194)
Supplement: Supplementary file 1 [file sdata2018194-isa1.zip › s_Liang046_study.txt]

Source Name	Characteristics[organism]	Term Source REF	Term Accession Number	Characteristics[organism part]	Term Source REF	Term Accession Number	Protocol REF	Sample Name	Factor Value[fluoride level]	Factor Value[experimental condition]	Factor Value[fluoride treatment duration]
Two-year-old tea cuttings of Camellia sinensis cv	Camellia sinensis	NCBITAXON	NCBITaxon:4442	leaf	BTO	BTO:0000713	Experiment design	Ftea-S20-3 rep2	20 mg/L	treatment	3 days
Two-year-old tea cuttings of Camellia sinensis cv	Camellia sinensis	NCBITAXON	NCBITaxon:4442	leaf	BTO	BTO:0000713	Experiment design	Ftea-S20-3 rep1	20 mg/L	treatment	3 days
Two-year-old tea cuttings of Camellia sinensis cv	Camellia sinensis	NCBITAXON	NCBITaxon:4442	leaf	BTO	BTO:0000713	Experiment design	Ftea-S5-1 rep2	5 mg/L	treatment	1 day
Two-year-old tea cuttings of Camellia sinensis cv	Camellia sinensis	NCBITAXON	NCBITaxon:4442	leaf	BTO	BTO:0000713	Experiment design	Ftea-S5-1 rep1	5 mg/L	treatment	1 day
Two-year-old tea cuttings of Camellia sinensis cv	Camellia sinensis	NCBITAXON	NCBITaxon:4442	leaf	BTO	BTO:0000713	Experiment design	Ftea-CK rep2	0 mg/L	control	0 days
Two-year-old tea cuttings of Camellia sinensis cv	Camellia sinensis	NCBITAXON	NCBITaxon:4442	leaf	BTO	BTO:0000713	Experiment design	Ftea-CK rep1	0 mg/L	control	0 days
Two-year-old tea cuttings of Camellia sinensis cv	Camellia sinensis	NCBITAXON	NCBITaxon:4442	leaf	BTO	BTO:0000713	Experiment design	Ftea-S20-1 rep2	20 mg/L	treatment	1 day
Two-year-old tea cuttings of Camellia sinensis cv	Camellia sinensis	NCBITAXON	NCBITaxon:4442	leaf	BTO	BTO:0000713	Experiment design	Ftea-S20-1 rep1	20 mg/L	treatment	1 day
Two-year-old tea cuttings of Camellia sinensis cv	Camellia sinensis	NCBITAXON	NCBITaxon:4442	leaf	BTO	BTO:0000713	Experiment design	Ftea-S5-3 rep2	5 mg/L	treatment	3 days
Two-year-old tea cuttings of Camellia sinensis cv	Camellia sinensis	NCBITAXON	NCBITaxon:4442	leaf	BTO	BTO:0000713	Experiment design	Ftea-S5-3 rep1	5 mg/L	treatment	3 days
