# Supplementary material for: De novo transcriptome assembly of fluorine accumulator tea plant Camellia sinensis with fluoride treatments
Source: Sci Data. 2018 Sep 25;5:180194. doi: 10.1038/sdata.2018.194 (PMC6154286; doi:10.1038/sdata.2018.194)
Supplement: Supplementary file 1 [file sdata2018194-isa1.zip › a_Liang046_assay.txt]

Sample Name	Protocol REF	Protocol REF	Protocol REF	Parameter Value[instrument]	Parameter Value[manufacturer]	Assay Name	Raw Data File	Comment[Data Repository]	Comment[Data Record Accession]	Comment[Data Record URI]	Protocol REF	Derived Data File	Comment[Data Repository]	Comment[Data Record Accession]	Comment[Data Record URI]
Ftea-S20-3 rep2	Fluoride determination	RNA extraction	Library construction and transcriptome sequencing	NextSeq500	Illumina	SRR6189374	SRX3299396	NCBI Sequence Read Archive	SRP120449	http://identifiers.org/insdc.sra:SRP120449	De novo assembly and annotation	GGEB00000000.1	GenBank	GGEB00000000.1	http://identifiers.org/insdc:GGEB00000000.1
Ftea-S20-3 rep1	Fluoride determination	RNA extraction	Library construction and transcriptome sequencing	NextSeq500	Illumina	SRR6189373	SRX3299397	NCBI Sequence Read Archive	SRP120449	http://identifiers.org/insdc.sra:SRP120449	De novo assembly and annotation	GGEB00000000.1	GenBank	GGEB00000000.1	http://identifiers.org/insdc:GGEB00000000.1
Ftea-S5-1 rep2	Fluoride determination	RNA extraction	Library construction and transcriptome sequencing	NextSeq500	Illumina	SRR6189372	SRX3299398	NCBI Sequence Read Archive	SRP120449	http://identifiers.org/insdc.sra:SRP120449	De novo assembly and annotation	GGEB00000000.1	GenBank	GGEB00000000.1	http://identifiers.org/insdc:GGEB00000000.1
Ftea-S5-1 rep1	Fluoride determination	RNA extraction	Library construction and transcriptome sequencing	NextSeq500	Illumina	SRR6189371	SRX3299399	NCBI Sequence Read Archive	SRP120449	http://identifiers.org/insdc.sra:SRP120449	De novo assembly and annotation	GGEB00000000.1	GenBank	GGEB00000000.1	http://identifiers.org/insdc:GGEB00000000.1
Ftea-CK rep2	Fluoride determination	RNA extraction	Library construction and transcriptome sequencing	NextSeq500	Illumina	SRR6189370	SRX3299400	NCBI Sequence Read Archive	SRP120449	http://identifiers.org/insdc.sra:SRP120449	De novo assembly and annotation	GGEB00000000.1	GenBank	GGEB00000000.1	http://identifiers.org/insdc:GGEB00000000.1
Ftea-CK rep1	Fluoride determination	RNA extraction	Library construction and transcriptome sequencing	NextSeq500	Illumina	SRR6189369	SRX3299401	NCBI Sequence Read Archive	SRP120449	http://identifiers.org/insdc.sra:SRP120449	De novo assembly and annotation	GGEB00000000.1	GenBank	GGEB00000000.1	http://identifiers.org/insdc:GGEB00000000.1
Ftea-S20-1 rep2	Fluoride determination	RNA extraction	Library construction and transcriptome sequencing	NextSeq500	Illumina	SRR6189368	SRX3299402	NCBI Sequence Read Archive	SRP120449	http://identifiers.org/insdc.sra:SRP120449	De novo assembly and annotation	GGEB00000000.1	GenBank	GGEB00000000.1	http://identifiers.org/insdc:GGEB00000000.1
Ftea-S20-1 rep1	Fluoride determination	RNA extraction	Library construction and transcriptome sequencing	NextSeq500	Illumina	SRR6189367	SRX3299403	NCBI Sequence Read Archive	SRP120449	http://identifiers.org/insdc.sra:SRP120449	De novo assembly and annotation	GGEB00000000.1	GenBank	GGEB00000000.1	http://identifiers.org/insdc:GGEB00000000.1
Ftea-S5-3 rep2	Fluoride determination	RNA extraction	Library construction and transcriptome sequencing	NextSeq500	Illumina	SRR6189366	SRX3299404	NCBI Sequence Read Archive	SRP120449	http://identifiers.org/insdc.sra:SRP120449	De novo assembly and annotation	GGEB00000000.1	GenBank	GGEB00000000.1	http://identifiers.org/insdc:GGEB00000000.1
Ftea-S5-3 rep1	Fluoride determination	RNA extraction	Library construction and transcriptome sequencing	NextSeq500	Illumina	SRR6189365	SRX3299405	NCBI Sequence Read Archive	SRP120449	http://identifiers.org/insdc.sra:SRP120449	De novo assembly and annotation	GGEB00000000.1	GenBank	GGEB00000000.1	http://identifiers.org/insdc:GGEB00000000.1
