# Supplementary material for: De novo transcriptome assembly of fluorine accumulator tea plant Camellia sinensis with fluoride treatments
Source: Sci Data. 2018 Sep 25;5:180194. doi: 10.1038/sdata.2018.194 (PMC6154286; doi:10.1038/sdata.2018.194)
Supplement: Supplementary Table 1 [file sdata2018194-s2.xlsx]

## Sheet: Unmapped unigenes information
Information of unmapped unigenes
Unigene ID
c10005_g1
c10017_g1
c10025_g1
c10033_g1
c10094_g1
c10103_g1
c10112_g1
c10137_g1
c10149_g1
c1015_g1
c10169_g1
c10186_g1
c10196_g1
c10198_g1
c10204_g1
c10209_g1
c10274_g1
c10321_g1
c10322_g1
c10331_g1
c10359_g1
c10379_g1
c10392_g1
c10395_g1
c10406_g1
c10453_g1
c10485_g1
c1049_g1
c10501_g1
c1055_g1
c10673_g1
c10717_g1
c10725_g1
c10736_g1
c10739_g1
c10741_g1
c1078_g1
c10782_g1
c10793_g1
c1080_g1
c10812_g1
c10821_g1
c10849_g1
c10850_g1
c10882_g1
c1089_g1
c10897_g1
c10945_g1
c10953_g1
c10994_g1
c110_g1
c11007_g1
c11011_g1
c11040_g1
c1106_g1
c11082_g1
c11084_g1
c11085_g1
c11102_g1
c11104_g1
c11106_g1
c11115_g1
c11131_g1
c11134_g1
c11135_g1
c11152_g1
c11153_g1
c11177_g1
c11218_g1
c11233_g1
c11236_g1
c11239_g1
c1125_g1
c1126_g1
c11292_g1
c11333_g1
c11335_g1
c1134_g1
c11374_g1
c11431_g1
c11442_g1
c11452_g1
c11461_g1
c11473_g1
c11516_g1
c11518_g1
c11520_g1
c1154_g1
c11546_g1
c11550_g1
c11556_g1
c11567_g1
c11579_g1
c11582_g1
c11584_g1
c11595_g1
c11623_g1
c11651_g1
c11657_g1
c11669_g1
c11676_g1
c11682_g1
c11685_g1
c11691_g1
c11710_g1
c11794_g1
c11795_g1
c11804_g1
c11811_g1
c11851_g1
c1186_g1
c11882_g2
c11903_g1
c1192_g1
c11946_g1
c11997_g1
c11998_g1
c1204_g1
c12051_g1
c12053_g1
c12062_g1
c12064_g1
c12070_g1
c12076_g1
c12081_g1
c1212_g1
c12130_g1
c12135_g1
c12147_g1
c12172_g1
c12175_g1
c12189_g1
c12203_g1
c12216_g2
c12223_g1
c12241_g1
c12280_g1
c12297_g1
c12327_g1
c12353_g1
c12356_g1
c1240_g1
c12413_g1
c12425_g1
c12444_g1
c12470_g1
c1250_g1
c12510_g1
c12523_g1
c12525_g1
c1253_g1
c12557_g1
c12577_g1
c12583_g1
c12596_g1
c12598_g1
c12601_g1
c12620_g1
c1264_g1
c12648_g1
c12705_g1
c1271_g1
c12727_g1
c12731_g1
c12746_g1
c12749_g1
c12750_g1
c12762_g1
c12797_g1
c12822_g1
c1284_g1
c12844_g1
c12849_g1
c12878_g1
c12882_g1
c12886_g1
c12889_g1
c12916_g1
c12920_g1
c12923_g1
c12948_g1
c12985_g1
c13034_g1
c13042_g1
c13071_g1
c13075_g1
c13082_g1
c13123_g1
c13178_g1
c13194_g1
c13196_g1
c13238_g1
c13246_g1
c13253_g1
c13258_g1
c13269_g1
c13270_g1
c13286_g1
c13291_g1
c1331_g1
c1333_g1
c13349_g1
c13363_g1
c13387_g1
c13408_g1
c13412_g1
c1342_g1
c13425_g1
c13432_g1
c13455_g1
c13457_g1
c13513_g1
c13586_g1
c136_g1
c1360_g1
c13605_g1
c13622_g1
c13630_g1
c13653_g1
c1367_g1
c13676_g1
c13679_g1
c13706_g1
c13714_g1
c1372_g1
c13727_g1
c13731_g1
c13732_g1
c13750_g1
c13753_g1
c13783_g1
c13815_g1
c13817_g1
c13852_g1
c13863_g1
c13895_g1
c13899_g1
c13935_g1
c13949_g1
c13955_g1
c13975_g1
c13999_g1
c14026_g1
c14081_g1
c14141_g1
c14150_g1
c14153_g1
c14209_g1
c1421_g1
c14297_g1
c1431_g1
c1432_g1
c14324_g1
c14374_g1
c14431_g1
c14444_g1
c14520_g1
c14527_g1
c14560_g1
c14576_g1
c14599_g1
c14603_g1
c1461_g1
c14617_g1
c14625_g1
c14640_g1
c14658_g1
c14674_g1
c14681_g1
c14712_g1
c14720_g1
c14775_g1
c1478_g1
c14781_g1
c14795_g1
c14824_g1
c14849_g1
c14867_g1
c14869_g1
c14891_g1
c14892_g1
c14905_g1
c14944_g1
c14949_g1
c14976_g1
c14981_g1
c15014_g1
c15015_g1
c15059_g1
c15061_g1
c15154_g1
c15182_g1
c15199_g1
c15217_g1
c15232_g1
c15243_g1
c15248_g1
c15251_g1
c15258_g1
c1526_g1
c15289_g1
c15309_g1
c15322_g1
c15332_g1
c15368_g1
c15377_g1
c15382_g1
c15388_g1
c15403_g1
c15426_g1
c15446_g1
c15499_g1
c15521_g1
c15532_g1
c15536_g1
c15549_g1
c15554_g1
c1557_g1
c15572_g1
c15581_g1
c1570_g1
c15706_g1
c15722_g1
c15823_g1
c15830_g1
c15910_g1
c15939_g1
c15943_g1
c15948_g1
c15978_g1
c16020_g1
c16034_g1
c16042_g1
c16065_g1
c16099_g1
c16111_g1
c16123_g1
c16127_g1
c16162_g1
c16165_g1
c16168_g1
c16233_g1
c16259_g1
c1626_g1
c16286_g1
c1629_g1
c16291_g1
c16308_g1
c16317_g1
c16320_g1
c16322_g1
c16327_g1
c16335_g1
c16339_g1
c1634_g1
c16342_g1
c16350_g1
c16377_g1
c16415_g1
c16421_g1
c16497_g1
c16532_g1
c16557_g1
c16565_g1
c16579_g1
c16606_g1
c16681_g1
c16692_g1
c16696_g1
c16711_g1
c16790_g1
c168_g1
c1683_g1
c16830_g1
c16855_g1
c16886_g1
c16906_g1
c16924_g1
c16925_g1
c16961_g1
c16983_g1
c16996_g1
c17067_g1
c17067_g2
c17088_g1
c17134_g1
c1715_g1
c17150_g1
c17230_g1
c17238_g1
c1724_g1
c17263_g1
c17330_g1
c17373_g1
c17373_g2
c17408_g1
c17414_g1
c17432_g1
c17475_g1
c17476_g1
c17479_g1
c17483_g1
c17508_g1
c17514_g1
c17525_g1
c17545_g1
c17632_g1
c17634_g1
c17662_g1
c17682_g1
c17718_g1
c17750_g1
c17754_g1
c17788_g1
c17789_g1
c17805_g1
c17827_g1
c17893_g1
c17906_g1
c17927_g1
c17942_g1
c17946_g1
c17953_g1
c18002_g1
c18047_g1
c18050_g1
c18053_g1
c18055_g1
c18058_g1
c18059_g1
c18129_g1
c18132_g1
c1815_g1
c1818_g1
c18212_g1
c18243_g1
c18273_g1
c1829_g1
c18306_g1
c18319_g1
c18327_g1
c18336_g1
c18356_g1
c18361_g1
c18400_g1
c18448_g1
c18465_g1
c18469_g1
c18486_g1
c18520_g1
c18542_g1
c18567_g1
c18579_g1
c18587_g1
c18600_g1
c18613_g1
c18615_g1
c1863_g1
c1865_g1
c18658_g1
c18665_g1
c18667_g1
c18670_g1
c18683_g1
c18690_g1
c18720_g1
c18734_g1
c18761_g1
c18845_g1
c18852_g1
c18895_g1
c18898_g1
c18905_g1
c18918_g1
c18922_g1
c18964_g1
c18981_g1
c18990_g1
c19033_g1
c19047_g1
c1906_g1
c19062_g1
c19063_g1
c19067_g1
c19091_g1
c1910_g1
c19120_g1
c19168_g1
c19170_g1
c19181_g1
c19209_g1
c19250_g1
c19250_g2
c19269_g1
c19271_g1
c19284_g1
c19291_g1
c19291_g2
c19356_g1
c19372_g1
c19383_g1
c19390_g1
c19393_g1
c19393_g2
c19397_g1
c19414_g1
c19423_g1
c19462_g1
c195_g1
c19518_g1
c19531_g1
c1954_g1
c19564_g1
c19582_g1
c19609_g1
c19615_g1
c1965_g1
c19672_g1
c1970_g1
c19728_g1
c19774_g1
c19803_g1
c19862_g1
c19885_g1
c19895_g1
c19921_g1
c19926_g1
c19927_g1
c1993_g1
c19931_g1
c20012_g1
c2004_g1
c20086_g1
c20130_g1
c20137_g1
c20166_g1
c20269_g1
c20286_g1
c20297_g1
c20300_g1
c20315_g1
c20329_g1
c20344_g1
c20381_g1
c20406_g1
c20409_g1
c20418_g1
c20442_g1
c20473_g1
c2048_g1
c20487_g1
c20544_g1
c20546_g1
c20565_g1
c2059_g1
c20633_g1
c20636_g1
c2064_g1
c20641_g1
c20668_g1
c20690_g1
c20707_g1
c20730_g1
c20750_g1
c20795_g1
c20823_g1
c20829_g1
c20859_g1
c20861_g1
c20871_g1
c20895_g1
c20897_g1
c20914_g1
c20976_g1
c21004_g1
c21013_g1
c21021_g1
c21029_g1
c21035_g1
c21041_g1
c21068_g1
c21085_g1
c21089_g1
c2111_g1
c21117_g1
c21120_g1
c21126_g1
c21131_g1
c21155_g1
c21170_g1
c21181_g1
c21197_g1
c21216_g1
c21235_g1
c21260_g1
c21305_g1
c21320_g1
c21389_g1
c21401_g1
c21427_g1
c21427_g2
c21429_g1
c21475_g1
c21491_g1
c21492_g1
c215_g1
c21520_g1
c21554_g1
c21597_g1
c216_g1
c21625_g1
c21643_g1
c21651_g1
c21655_g1
c21664_g2
c21675_g1
c21686_g1
c21702_g1
c21727_g1
c21734_g1
c21765_g1
c21770_g1
c21771_g1
c2178_g1
c2179_g1
c21811_g1
c21913_g1
c21929_g1
c21948_g1
c21965_g1
c21972_g1
c21975_g1
c21978_g1
c21998_g1
c22004_g1
c22030_g1
c22033_g1
c22034_g1
c22049_g1
c22064_g1
c2208_g1
c22098_g1
c22113_g1
c22117_g1
c22157_g1
c22157_g2
c22226_g1
c22234_g1
c22267_g1
c22303_g1
c22308_g1
c22337_g1
c22346_g1
c22408_g1
c2242_g1
c22424_g1
c2243_g1
c22431_g1
c22522_g1
c22523_g1
c22527_g1
c226_g1
c2261_g1
c22623_g1
c22626_g1
c2264_g1
c22650_g1
c22689_g1
c227_g1
c22741_g1
c22743_g1
c22748_g1
c22781_g1
c22809_g1
c22811_g1
c2282_g1
c22822_g1
c22826_g1
c22827_g1
c22835_g1
c22846_g1
c22854_g1
c22856_g1
c22864_g1
c22866_g1
c22868_g1
c22894_g1
c2290_g1
c22914_g1
c22917_g1
c22925_g1
c22960_g1
c23004_g1
c23021_g1
c23027_g1
c23040_g1
c23040_g2
c23061_g1
c23069_g1
c23086_g1
c23087_g1
c23094_g1
c23174_g1
c23204_g1
c23205_g1
c23274_g1
c23289_g1
c23289_g2
c23322_g1
c23327_g1
c23343_g1
c23360_g1
c23389_g1
c23401_g1
c23403_g1
c2342_g1
c23437_g1
c23449_g1
c2348_g1
c23516_g1
c2352_g1
c23521_g1
c23606_g1
c23647_g1
c2365_g1
c23711_g1
c23711_g2
c23741_g1
c23837_g1
c23843_g1
c23847_g1
c23874_g1
c23909_g1
c2394_g1
c23948_g1
c23978_g1
c2398_g1
c24027_g1
c24042_g1
c24050_g1
c24084_g1
c24143_g1
c24156_g1
c24159_g1
c24173_g1
c2420_g1
c24215_g1
c24219_g1
c24223_g1
c24226_g1
c24284_g1
c24298_g1
c2435_g1
c24354_g1
c2440_g1
c24412_g1
c24422_g1
c24428_g1
c24443_g1
c24519_g1
c24544_g1
c24552_g1
c24556_g1
c24614_g1
c2465_g1
c24674_g1
c24740_g1
c24758_g1
c24764_g1
c24787_g1
c24804_g1
c24844_g1
c24850_g1
c24861_g1
c2487_g1
c24872_g1
c24882_g1
c2490_g1
c24908_g1
c24920_g1
c24927_g1
c2493_g1
c24980_g1
c24981_g1
c25025_g1
c2508_g1
c251_g1
c25120_g1
c25143_g1
c25174_g1
c25187_g1
c25214_g1
c25238_g1
c25261_g1
c2528_g1
c25284_g1
c2530_g1
c25319_g1
c2534_g1
c25350_g1
c25355_g1
c25365_g1
c25386_g1
c25409_g1
c25412_g1
c25453_g1
c25476_g1
c25528_g1
c2563_g1
c25641_g1
c25650_g1
c25656_g1
c2567_g1
c25675_g1
c25688_g1
c25692_g1
c25693_g1
c25698_g1
c25705_g1
c25739_g1
c25770_g1
c25796_g1
c25796_g2
c25798_g1
c25877_g1
c25880_g1
c25885_g1
c2591_g1
c2592_g1
c25930_g1
c25953_g1
c25965_g1
c25968_g1
c25994_g1
c260_g1
c26001_g1
c26015_g1
c2602_g1
c26023_g1
c26056_g1
c26068_g1
c26090_g1
c26094_g1
c26129_g1
c26147_g1
c26176_g1
c262_g1
c2622_g1
c26236_g1
c26269_g1
c26269_g2
c26324_g1
c26331_g1
c26372_g1
c26387_g1
c26448_g1
c26465_g1
c26476_g1
c26508_g1
c26510_g1
c26521_g1
c26534_g2
c26644_g1
c26664_g1
c26686_g1
c26714_g1
c26733_g1
c26748_g1
c26751_g1
c26759_g1
c26903_g1
c26914_g1
c26950_g1
c26978_g1
c27043_g1
c27065_g1
c27085_g1
c27129_g1
c27176_g1
c27234_g1
c27249_g1
c27304_g1
c27306_g1
c27395_g1
c27401_g1
c27403_g1
c27436_g1
c27467_g1
c27478_g1
c27510_g1
c2752_g1
c27549_g1
c2755_g1
c27578_g1
c27591_g2
c27605_g1
c27606_g1
c27645_g1
c27725_g1
c2775_g1
c27801_g1
c2784_g1
c27939_g1
c27959_g1
c27961_g1
c27967_g1
c27977_g2
c2799_g1
c2801_g1
c28027_g1
c28050_g1
c28055_g1
c28063_g1
c28073_g1
c281_g1
c28123_g1
c28127_g1
c28134_g1
c28140_g1
c28149_g1
c28181_g1
c28233_g1
c28233_g2
c28240_g1
c28276_g1
c28278_g1
c28362_g2
c28393_g1
c28395_g1
c28426_g1
c28429_g1
c2843_g1
c28520_g1
c28534_g1
c28543_g1
c28577_g1
c28586_g1
c2861_g1
c2862_g1
c28627_g1
c28630_g1
c28636_g1
c28640_g1
c28653_g1
c28673_g1
c2870_g1
c28734_g1
c28792_g1
c28795_g1
c28810_g1
c28813_g1
c28831_g1
c28844_g1
c28966_g1
c28970_g1
c28992_g1
c28993_g1
c29027_g1
c29065_g1
c29117_g1
c29129_g1
c2913_g1
c29146_g1
c29159_g1
c29174_g1
c29178_g1
c2924_g1
c29250_g1
c29265_g1
c29266_g1
c29270_g2
c2930_g1
c29300_g1
c29316_g2
c29356_g1
c29357_g1
c29358_g1
c29408_g1
c29470_g1
c2948_g1
c29514_g1
c2952_g1
c29530_g1
c29576_g1
c29615_g1
c29624_g1
c29661_g1
c29665_g1
c29672_g1
c29683_g1
c29700_g1
c29707_g1
c29756_g1
c2976_g1
c29776_g1
c29779_g1
c29780_g1
c29814_g1
c29828_g1
c29836_g1
c29865_g1
c2990_g1
c29929_g1
c29932_g1
c2994_g1
c29956_g1
c29973_g1
c29974_g1
c29979_g1
c30008_g1
c30056_g2
c30067_g1
c30095_g1
c30118_g1
c30119_g1
c3012_g1
c3015_g1
c30164_g1
c30198_g1
c30209_g1
c30210_g1
c30233_g1
c30264_g1
c30277_g1
c30279_g1
c30326_g1
c30329_g1
c30342_g1
c30363_g1
c30413_g1
c30415_g1
c30435_g1
c30461_g1
c30465_g1
c3047_g1
c30489_g1
c30562_g1
c30576_g1
c30640_g1
c30696_g1
c30715_g1
c30715_g2
c30722_g1
c30734_g1
c30742_g1
c30774_g1
c30791_g1
c3083_g1
c30883_g1
c3094_g1
c30945_g1
c30969_g1
c30986_g1
c310_g1
c3108_g1
c3110_g1
c31124_g1
c3114_g1
c31156_g1
c31163_g1
c31180_g2
c31183_g1
c31190_g1
c31248_g1
c31252_g1
c31261_g1
c31271_g1
c31302_g1
c31314_g1
c31314_g2
c31333_g1
c31383_g1
c31386_g1
c31396_g1
c31411_g1
c31452_g1
c31476_g1
c31491_g2
c3150_g1
c31533_g1
c31537_g1
c31571_g1
c3162_g1
c31626_g1
c31643_g1
c31644_g1
c3170_g1
c31725_g1
c31747_g1
c3176_g1
c31769_g1
c31780_g1
c31790_g1
c31892_g1
c319_g1
c31926_g1
c31944_g1
c31970_g1
c31982_g1
c32007_g1
c32019_g1
c32035_g1
c32083_g1
c32100_g1
c32101_g1
c32113_g1
c32116_g1
c32122_g1
c32195_g1
c32299_g1
c32303_g1
c32344_g1
c32346_g1
c32346_g2
c32352_g1
c32391_g2
c324_g1
c32406_g1
c3241_g1
c32417_g1
c32419_g1
c32438_g1
c32448_g1
c32458_g1
c32501_g1
c32578_g1
c3261_g1
c32662_g1
c3267_g1
c32783_g1
c32798_g1
c32803_g1
c32806_g1
c32817_g1
c32842_g1
c32855_g1
c32926_g1
c32940_g1
c3295_g1
c3295_g2
c32973_g2
c32993_g1
c33000_g1
c33005_g1
c33014_g1
c3304_g1
c33060_g1
c33069_g1
c33070_g1
c33108_g1
c33123_g1
c33148_g1
c33179_g1
c33191_g1
c33196_g2
c3322_g1
c33281_g1
c33314_g1
c3334_g1
c33370_g1
c33372_g1
c3343_g1
c33445_g1
c33482_g1
c33483_g1
c33499_g1
c33554_g1
c33559_g1
c33566_g1
c33571_g1
c33574_g1
c33574_g2
c3359_g1
c33609_g1
c33617_g1
c33626_g2
c33636_g1
c33690_g1
c3372_g1
c33739_g1
c33750_g1
c33824_g1
c33836_g1
c33842_g1
c33873_g1
c339_g1
c33917_g1
c3392_g1
c33930_g1
c33949_g1
c33962_g1
c3398_g1
c34017_g1
c34031_g1
c34074_g3
c34082_g1
c34103_g1
c34115_g1
c34138_g1
c34144_g1
c34156_g1
c34176_g1
c34216_g1
c3425_g1
c34263_g1
c34349_g1
c34403_g2
c34416_g1
c34421_g1
c3452_g1
c34556_g1
c34617_g1
c34642_g1
c34666_g1
c34702_g1
c34715_g1
c34760_g1
c34769_g1
c34769_g2
c34823_g1
c34827_g1
c34839_g1
c34859_g1
c3486_g1
c34910_g1
c34945_g1
c34967_g1
c35000_g1
c35028_g1
c35097_g1
c35180_g1
c35199_g1
c3521_g1
c3528_g1
c35287_g1
c35308_g1
c35325_g1
c3534_g1
c35350_g1
c3542_g1
c3544_g1
c35476_g1
c35483_g1
c35489_g1
c35517_g1
c35520_g1
c35552_g1
c35574_g1
c35574_g2
c35709_g1
c35717_g1
c35735_g1
c35770_g1
c35813_g1
c35820_g1
c35820_g2
c35820_g3
c35821_g1
c3588_g1
c35913_g1
c36001_g1
c36025_g1
c36043_g1
c36099_g1
c36140_g1
c36153_g1
c36203_g1
c36206_g1
c36222_g1
c36241_g1
c36247_g1
c36297_g1
c36303_g1
c3634_g1
c36393_g1
c3641_g1
c36416_g1
c36437_g1
c36445_g1
c36482_g1
c36515_g1
c36551_g1
c36557_g1
c3659_g1
c36703_g1
c3673_g1
c36768_g1
c3677_g1
c36861_g1
c36895_g1
c3691_g1
c3693_g1
c36954_g1
c37012_g1
c37172_g1
c37188_g1
c37188_g2
c37224_g1
c3724_g1
c37262_g1
c37277_g1
c37281_g1
c37294_g1
c37321_g2
c37378_g1
c37384_g1
c37389_g1
c37440_g1
c3745_g1
c37459_g1
c37468_g1
c3749_g1
c375_g1
c37501_g1
c37511_g1
c37512_g1
c37533_g1
c37544_g1
c37550_g1
c37559_g1
c3756_g1
c3765_g1
c37692_g1
c37692_g2
c37705_g1
c37715_g1
c37731_g1
c37744_g1
c37745_g1
c37794_g1
c37880_g1
c37889_g1
c37903_g1
c37918_g1
c37923_g1
c37936_g1
c37997_g1
c3805_g1
c38073_g1
c38094_g1
c38115_g1
c38169_g1
c3817_g1
c38253_g1
c38305_g1
c38305_g2
c3838_g1
c3840_g1
c38420_g2
c38499_g1
c38540_g1
c3856_g1
c38589_g1
c38632_g1
c38646_g1
c387_g1
c38731_g1
c38748_g1
c38759_g1
c38780_g1
c38783_g1
c38802_g1
c3884_g1
c38847_g1
c38869_g1
c38875_g1
c3888_g1
c38933_g1
c39010_g1
c39028_g1
c3903_g1
c39036_g1
c39070_g1
c391_g1
c39151_g1
c3926_g1
c39401_g1
c39453_g1
c39462_g1
c39493_g1
c39651_g1
c39661_g1
c39663_g1
c39702_g1
c39771_g1
c39789_g1
c3979_g1
c39870_g1
c39952_g1
c40005_g1
c40060_g1
c40060_g2
c4011_g1
c40144_g1
c40150_g1
c40222_g1
c40222_g2
c4026_g1
c40293_g1
c40302_g1
c40322_g1
c40423_g1
c40488_g1
c40505_g1
c40507_g1
c40511_g2
c4052_g1
c4053_g1
c40540_g2
c40544_g1
c40544_g2
c40549_g1
c40589_g1
c40598_g1
c40598_g2
c4061_g1
c40655_g1
c4069_g1
c4070_g1
c40712_g2
c4072_g1
c40794_g1
c4081_g1
c40846_g1
c40852_g1
c40875_g1
c40921_g1
c40921_g2
c41010_g1
c41010_g2
c41031_g1
c41039_g1
c41049_g2
c41078_g1
c4130_g1
c41315_g1
c4133_g1
c41351_g1
c41363_g2
c4141_g1
c41415_g1
c41422_g1
c41422_g2
c41422_g3
c41435_g1
c41435_g2
c41435_g3
c4160_g1
c41677_g1
c41760_g1
c41760_g2
c41808_g2
c41863_g1
c4188_g1
c41940_g1
c4196_g1
c42054_g1
c42054_g2
c42062_g3
c421_g1
c42237_g1
c42244_g2
c42248_g1
c42308_g1
c42634_g1
c42640_g1
c4265_g1
c4271_g1
c42797_g1
c42933_g1
c4303_g1
c43089_g1
c4314_g1
c43143_g1
c43151_g1
c43177_g1
c43191_g2
c43220_g2
c43366_g2
c43389_g1
c4344_g1
c4350_g1
c4350_g2
c43545_g1
c43552_g1
c4357_g1
c43929_g9
c43933_g1
c43939_g1
c43944_g1
c4397_g1
c4399_g1
c44_g1
c44019_g1
c44019_g2
c44136_g2
c442_g1
c4425_g1
c44264_g1
c44297_g1
c44308_g2
c44308_g3
c44308_g5
c44308_g6
c4436_g1
c44371_g1
c4438_g1
c44388_g1
c4439_g1
c4444_g1
c44525_g1
c44559_g1
c44569_g1
c4463_g1
c44679_g1
c44694_g1
c44728_g1
c44730_g1
c44752_g1
c44752_g2
c44752_g3
c44752_g5
c44752_g6
c44824_g1
c44920_g1
c4517_g1
c4518_g1
c45384_g2
c45415_g1
c45422_g1
c45422_g2
c4555_g1
c4562_g1
c4570_g1
c45739_g1
c45750_g1
c45750_g3
c45763_g3
c45829_g2
c45841_g2
c45929_g1
c45975_g7
c46012_g1
c46024_g4
c46029_g1
c4603_g1
c4614_g1
c4616_g1
c46208_g1
c46225_g2
c46225_g3
c46225_g4
c4631_g1
c4651_g1
c46559_g1
c4666_g1
c46745_g4
c46765_g1
c46765_g2
c46787_g1
c46791_g2
c46883_g2
c46906_g1
c46929_g4
c4696_g1
c47008_g2
c47164_g3
c47169_g2
c47189_g2
c47310_g1
c47414_g3
c47509_g1
c4753_g1
c47533_g5
c47652_g3
c47672_g3
c4770_g1
c47721_g7
c47727_g1
c478_g1
c47811_g3
c47827_g8
c47861_g1
c4787_g1
c47984_g5
c48_g1
c48115_g4
c48175_g1
c48175_g4
c48175_g5
c48175_g6
c48209_g2
c48214_g3
c48294_g1
c48367_g6
c4838_g2
c4839_g1
c48394_g4
c48426_g2
c48431_g4
c4859_g1
c48610_g3
c48614_g1
c48614_g2
c48614_g3
c48647_g4
c48647_g5
c48684_g1
c48738_g3
c48812_g1
c4890_g1
c4892_g1
c48931_g1
c48982_g5
c49016_g2
c49078_g3
c49090_g1
c49090_g2
c4913_g1
c49143_g5
c49161_g1
c4931_g1
c49311_g3
c4937_g1
c49407_g2
c49407_g4
c49431_g5
c4944_g1
c49446_g4
c49474_g2
c4951_g1
c49517_g1
c49540_g5
c4955_g1
c49576_g2
c49576_g3
c49583_g1
c49583_g2
c49583_g4
c49583_g5
c49685_g3
c49697_g1
c49697_g2
c49697_g3
c49697_g4
c49731_g3
c49755_g1
c49762_g1
c49772_g1
c4979_g1
c49790_g1
c49798_g1
c49829_g1
c49844_g1
c49850_g1
c49857_g1
c49862_g1
c49865_g1
c49867_g1
c49885_g1
c49894_g1
c49895_g1
c49901_g1
c49909_g1
c49928_g1
c49931_g1
c49974_g1
c49977_g1
c49987_g1
c49989_g1
c50020_g1
c50035_g1
c5006_g1
c50062_g1
c5008_g1
c50080_g1
c50082_g1
c50086_g1
c50096_g1
c50127_g1
c50162_g1
c50177_g1
c50186_g1
c50189_g1
c50193_g1
c50194_g1
c50211_g1
c50227_g1
c50229_g1
c50230_g1
c50237_g1
c50242_g1
c50260_g1
c50262_g1
c50322_g1
c50327_g1
c50329_g1
c50333_g1
c50348_g1
c50353_g1
c50358_g1
c50366_g1
c50379_g1
c50415_g1
c50424_g1
c50434_g1
c50442_g1
c50462_g1
c50478_g1
c50482_g1
c50492_g1
c50496_g1
c5051_g1
c50514_g1
c50529_g1
c50552_g1
c50554_g1
c50557_g1
c50559_g1
c50590_g1
c50610_g1
c50622_g1
c50624_g1
c50681_g1
c5070_g1
c50702_g1
c50713_g1
c50733_g1
c50735_g1
c50738_g1
c50741_g1
c50742_g1
c50765_g1
c50767_g1
c5077_g1
c50806_g1
c50807_g1
c50820_g1
c50837_g1
c50841_g1
c50860_g1
c50864_g1
c50873_g1
c50884_g1
c50885_g1
c50894_g1
c50896_g1
c509_g1
c50902_g1
c50909_g1
c5092_g1
c50920_g1
c50921_g1
c50931_g1
c50934_g1
c50962_g1
c50963_g1
c50966_g1
c50982_g1
c50984_g1
c50987_g1
c51007_g1
c51020_g1
c51052_g1
c51060_g1
c51064_g1
c51078_g1
c51079_g1
c51094_g1
c5110_g1
c51111_g1
c5113_g1
c51141_g1
c51163_g1
c51166_g1
c51188_g1
c51226_g1
c51243_g1
c51250_g1
c51262_g1
c51270_g1
c51299_g1
c5130_g1
c51308_g1
c51316_g1
c51339_g1
c51342_g1
c5136_g1
c51371_g1
c51381_g1
c51382_g1
c51390_g1
c51396_g1
c51397_g1
c51407_g1
c51429_g1
c51448_g1
c51466_g1
c51469_g1
c5150_g1
c51513_g1
c51516_g1
c51517_g1
c51523_g1
c51528_g1
c51530_g1
c51549_g1
c5155_g1
c51554_g1
c51608_g1
c5161_g1
c51617_g1
c51637_g1
c51643_g1
c51653_g1
c51661_g1
c51663_g1
c5170_g1
c51709_g1
c51710_g1
c51712_g1
c51727_g1
c51736_g1
c51739_g1
c51776_g1
c51777_g1
c51821_g1
c51830_g1
c51837_g1
c51851_g1
c51865_g1
c51866_g1
c51873_g1
c51881_g1
c51882_g1
c51889_g1
c51908_g1
c51916_g1
c51920_g1
c51932_g1
c51937_g1
c51957_g1
c51958_g1
c51985_g1
c520_g1
c52005_g1
c52010_g1
c52027_g1
c52029_g1
c52041_g1
c52042_g1
c52050_g1
c52083_g1
c52094_g1
c52100_g1
c52118_g1
c52129_g1
c52131_g1
c52133_g1
c52158_g1
c52169_g1
c52173_g1
c52210_g1
c52222_g1
c5224_g1
c52258_g1
c52259_g1
c52276_g1
c52281_g1
c52287_g1
c52288_g1
c52290_g1
c52299_g1
c52324_g1
c52345_g1
c52367_g1
c5237_g1
c52378_g1
c52386_g1
c52388_g1
c52401_g1
c52412_g1
c52426_g1
c52447_g1
c52453_g1
c5246_g1
c52473_g1
c5248_g1
c52487_g1
c52497_g1
c52510_g1
c52526_g1
c52527_g1
c52533_g1
c52539_g1
c52541_g1
c52568_g1
c52569_g1
c52580_g1
c52586_g1
c52600_g1
c52605_g1
c52621_g1
c52636_g1
c52655_g1
c52659_g1
c52664_g1
c52668_g1
c52680_g1
c52690_g1
c52695_g1
c52697_g1
c5271_g1
c52713_g1
c52734_g1
c52755_g1
c52766_g1
c52806_g1
c52809_g1
c52840_g1
c52844_g1
c52846_g1
c52851_g1
c52855_g1
c52859_g1
c5287_g1
c52870_g1
c52878_g1
c52882_g1
c52892_g1
c52901_g1
c52907_g1
c52925_g1
c52955_g1
c52962_g1
c52963_g1
c52969_g1
c52977_g1
c52979_g1
c5298_g1
c53050_g1
c53055_g1
c53066_g1
c53067_g1
c53069_g1
c53103_g1
c53108_g1
c53112_g1
c53150_g1
c53151_g1
c53162_g1
c53199_g1
c53209_g1
c53229_g1
c53243_g1
c53244_g1
c53274_g1
c53307_g1
c53320_g1
c53325_g1
c53335_g1
c53337_g1
c53341_g1
c53347_g1
c53355_g1
c53368_g1
c53398_g1
c53408_g1
c53417_g1
c53422_g1
c53429_g1
c53449_g1
c53466_g1
c53508_g1
c53523_g1
c53534_g1
c53549_g1
c5355_g1
c53557_g1
c53583_g1
c53586_g1
c5360_g1
c53611_g1
c53620_g1
c53654_g1
c53662_g1
c53670_g1
c53678_g1
c53695_g1
c53703_g1
c53710_g1
c53729_g1
c53730_g1
c53735_g1
c53737_g1
c53773_g1
c53779_g1
c53784_g1
[truncated: 2,734 more rows]
