# Supplementary material for: De novo transcriptome assembly of fluorine accumulator tea plant Camellia sinensis with fluoride treatments
Source: Sci Data. 2018 Sep 25;5:180194. doi: 10.1038/sdata.2018.194 (PMC6154286; doi:10.1038/sdata.2018.194)
Supplement: Supplementary Table 2 [file sdata2018194-s3.xlsx]

## Sheet: Information of fushion genes
Information of fushion genes
Fusion gene ID	chromosome ID：location+ chromosome ID：location（+ or - chain)	Unigene ID
PBfusion.1	Scaffold1857:128270-128318(+)+Scaffold2625:256025-256185(-)	c42343_g3
PBfusion.10	Scaffold2153:1849281-1849581(-)+Scaffold3322:931432-931739(+)	c46997_g3
PBfusion.100	Scaffold1424:322403-322919(+)+Scaffold4433:409683-409738(+)	c38366_g2
PBfusion.1000	Scaffold1480:243676-253891(+)+Scaffold2863:1019158-1019636(+)	c49546_g3
PBfusion.1001	Scaffold14872:182996-183082(+)+Scaffold2940:669411-669625(-)	c29162_g1
PBfusion.1002	Scaffold1059:2613409-2613447(-)+Scaffold11736:1410-1606(+)	c21898_g1
PBfusion.1003	Scaffold10780:156379-163364(+)+Scaffold20099:230916-232004(-)	c46609_g2
PBfusion.1004	Scaffold1508:589900-590112(+)+Scaffold5767:702392-707129(+)	c28024_g1
PBfusion.1005	Scaffold2168:1846850-1847001(+)+Scaffold9347:294008-294158(+)	c21889_g1
PBfusion.1006	Scaffold5684:156837-162755(+)+Scaffold660:4826352-4826852(-)	c49707_g1
PBfusion.1007	Scaffold5316:219083-219169(-)+Scaffold943:356299-356714(-)	c37910_g1
PBfusion.1008	Scaffold1355:594973-595290(-)+Scaffold3416:203473-210606(-)	c49255_g2
PBfusion.1009	Scaffold3754:204681-204826(-)+Scaffold5528:96260-96866(+)	c16774_g1
PBfusion.101	Scaffold2719:87818-91838(-)+Scaffold4118:672417-683229(+)	c48244_g1
PBfusion.1010	Scaffold2217:449924-475016(-)+Scaffold3542:487201-490373(-)	c48218_g1
PBfusion.1011	Scaffold1968:1000470-1000757(+)+Scaffold872:940153-940348(-)	c29133_g1
PBfusion.1012	Scaffold1927:61473-61707(-)+Scaffold2024:35196-35586(+)	c16509_g1
PBfusion.1013	Scaffold3198:416959-421216(+)+Scaffold754:1235406-1235705(+)	c47893_g1
PBfusion.1014	Scaffold1916:2455982-2467326(-)+Scaffold1918:579364-589679(+)	c47852_g4
PBfusion.1015	Scaffold2385:25852-29500(+)+Scaffold736:1826214-1826546(-)	c49153_g1
PBfusion.1016	Scaffold1627:445249-445579(+)+Scaffold8890:85425-90791(-)	c41912_g1
PBfusion.1017	Scaffold3040:670304-670498(-)+Scaffold859:717195-717294(+)	c6152_g1
PBfusion.1018	Scaffold6597:327857-328202(+)+Scaffold886:549026-549056(+)	c6038_g1
PBfusion.1019	Scaffold2051:726463-726958(+)+Scaffold215:432818-432922(+)	c49530_g1
PBfusion.102	Scaffold105:266383-266499(+)+Scaffold2145:3114921-3128313(+)	c48895_g1
PBfusion.1020	Scaffold3876:214932-215174(+)+Scaffold665:114736-134369(+)	c47748_g2
PBfusion.1021	Scaffold663:532221-534404(+)+Scaffold665:91557-114821(+)	c47748_g1
PBfusion.1022	Scaffold1151:1048271-1048304(+)+Scaffold5:476123-476512(-)	c24498_g1
PBfusion.1023	Scaffold2546:689958-690023(+)+Scaffold2803:353510-353823(+)	c6565_g1
PBfusion.1024	Scaffold5:2573239-2573463(-)+Scaffold932:750279-757389(+)	c37340_g1
PBfusion.1025	Scaffold4656:3701-4240(+)+Scaffold5689:726383-726486(-)	c25197_g1
PBfusion.1026	Scaffold2902:830111-831075(-)+Scaffold322:2700038-2707608(-)	c49666_g1
PBfusion.1027	Scaffold1152:109494-109596(+)+Scaffold3231:810818-815190(-)	c42176_g2
PBfusion.1028	Scaffold16639:258826-259083(-)+Scaffold3023:452365-456198(-)	c46891_g1
PBfusion.1029	Scaffold4172:544184-544607(-)+Scaffold4372:406409-409687(-)	c44495_g1
PBfusion.103	Scaffold1749:467529-467562(+)+Scaffold8704:184454-184733(-)	c81372_g1
PBfusion.1030	Scaffold2899:1003464-1003656(+)+Scaffold584:704388-705550(-)	c46267_g1
PBfusion.1031	Scaffold11421:441678-442078(-)+Scaffold540:827038-828004(-)	c48083_g2
PBfusion.1032	Scaffold2279:1300244-1302363(+)+Scaffold404:1156631-1156713(-)	c41778_g1
PBfusion.1033	Scaffold420:398556-401762(+)+Scaffold76:97194-98046(+)	c47717_g4
PBfusion.1034	Scaffold390:769831-774645(+)+Scaffold974:1985873-1985983(-)	c42063_g1
PBfusion.1035	Scaffold217:1537154-1539130(+)+Scaffold5:2517292-2520143(-)	c31913_g1
PBfusion.1036	Scaffold258:1756287-1756490(-)+Scaffold354:170578-170825(-)	c46095_g3
PBfusion.1037	Scaffold1571:467503-467611(-)+Scaffold4244:672556-672869(+)	c28840_g1
PBfusion.1038	Scaffold120:423439-423524(+)+Scaffold1845:90867-91048(+)	c43449_g1
PBfusion.1039	Scaffold114:2075433-2078654(-)+Scaffold1164:348522-351144(+)	c45677_g1
PBfusion.104	Scaffold1720:690460-691728(+)+Scaffold338:1063441-1064799(-)	c43610_g1
PBfusion.1040	Scaffold212:1678500-1678618(-)+Scaffold3355:1342973-1343116(-)	c43178_g1
PBfusion.1041	Scaffold810:1365592-1366257(-)+Scaffold878:463925-464060(+)	c40116_g2
PBfusion.1042	Scaffold2198:53144-54267(+)+Scaffold6095:1438840-1442194(-)	c45231_g2
PBfusion.1043	Scaffold3159:213758-213937(+)+Scaffold685:565697-565983(-)	c44440_g2
PBfusion.1044	Scaffold1529:325023-325172(+)+Scaffold2373:108642-117994(-)	c48791_g2
PBfusion.1045	Scaffold2230:169220-170527(+)+Scaffold407:501162-511466(+)	c49172_g2
PBfusion.1046	Scaffold4993:685784-685955(+)+Scaffold611:29620-29654(+)	c32727_g1
PBfusion.1047	Scaffold1335:204354-206345(-)+Scaffold2980:574814-575009(-)	c47483_g1
PBfusion.1048	Scaffold1626:2448938-2449012(+)+Scaffold435:2767597-2769108(+)	c47483_g4
PBfusion.1049	Scaffold117:804867-805646(-)+Scaffold2002:568354-568394(-)	c49562_g2
PBfusion.105	Scaffold3141:69192-69370(-)+Scaffold3673:46186-49223(+)	c40077_g1
PBfusion.1050	Scaffold2952:593668-600268(+)+Scaffold4072:925534-929437(-)	c49562_g1
PBfusion.1051	Scaffold1749:2880337-2888491(+)+Scaffold2579:64375-65811(+)	c45064_g7
PBfusion.1052	Scaffold127:230581-230688(-)+Scaffold2436:63323-68327(+)	c45336_g1
PBfusion.1053	Scaffold1695:4680294-4680427(-)+Scaffold1786:981014-982652(+)	c42038_g2
PBfusion.1054	Scaffold17105:5191-5261(-)+Scaffold1916:65766-66206(+)	c49391_g2
PBfusion.1055	Scaffold19110:26478-26526(+)+Scaffold313:615783-616017(+)	c42660_g1
PBfusion.1056	Scaffold12189:162617-162995(+)+Scaffold1957:321317-321590(-)	c41707_g1
PBfusion.1057	Scaffold4749:577246-577666(+)+Scaffold760:399299-409650(+)	c44442_g1
PBfusion.1058	Scaffold154:1118172-1118364(-)+Scaffold697:287958-288632(-)	c46483_g1
PBfusion.1059	Scaffold1713:1841701-1841820(+)+Scaffold2187:290371-290917(-)	c63223_g1
PBfusion.106	Scaffold180:72701-72770(+)+Scaffold4354:257781-258131(+)	c75256_g1
PBfusion.1060	Scaffold4145:109691-109933(-)+Scaffold8238:483171-483216(-)	c41762_g2
PBfusion.1061	Scaffold1752:429007-429055(+)+Scaffold4295:1164660-1165158(-)	c42401_g1
PBfusion.1062	Scaffold422:532304-537893(+)+Scaffold671:103140-104457(+)	c34798_g1
PBfusion.1063	Scaffold5476:828548-830058(+)+Scaffold601:724555-724634(+)	c38291_g1
PBfusion.1064	Scaffold2877:189470-189582(+)+Scaffold338:935636-935940(+)	c48952_g4
PBfusion.1065	Scaffold278:240851-241020(+)+Scaffold7261:364322-381628(-)	c48952_g5
PBfusion.1066	Scaffold1650:602085-602201(-)+Scaffold21487:18938-19163(-)	c48952_g6
PBfusion.1067	Scaffold1396:312551-312610(-)+Scaffold4603:1224759-1228186(+)	c46442_g1
PBfusion.1068	Scaffold1316:1472009-1472394(-)+Scaffold47:1198896-1198986(+)	c21620_g1
PBfusion.1069	Scaffold1100:262520-289811(-)+Scaffold2904:763030-763317(+)	c48289_g2
PBfusion.107	Scaffold2902:265580-265856(+)+Scaffold2902:342356-342583(+)	c41252_g1
PBfusion.1070	Scaffold2372:283040-283600(-)+Scaffold2372:330341-330552(-)	c47140_g4
PBfusion.1071	Scaffold3595:1793612-1794248(+)+Scaffold584:773975-774244(+)	c45169_g1
PBfusion.1072	Scaffold245:1758103-1758192(-)+Scaffold5679:191657-192506(+)	c47140_g2
PBfusion.1073	Scaffold2:1054360-1054632(-)+Scaffold682:258938-259994(-)	c49215_g1
PBfusion.1074	Scaffold295:4325380-4326195(-)+Scaffold2985:495336-495448(-)	c41605_g1
PBfusion.1075	Scaffold1085:1839979-1840043(-)+Scaffold2423:1418853-1418992(-)	c49747_g3
PBfusion.1076	Scaffold1731:299652-299711(-)+Scaffold3611:1810897-1811053(+)	c49747_g2
PBfusion.1077	Scaffold1039:261578-261615(+)+Scaffold4152:731961-734763(-)	c46987_g1
PBfusion.1078	Scaffold3023:555989-557097(-)+Scaffold3413:68009-68077(+)	c42065_g1
PBfusion.1079	Scaffold1272:100660-100779(-)+Scaffold1846:2028621-2034468(-)	c34875_g1
PBfusion.108	Scaffold2839:23161-23489(+)+Scaffold9828:42575-44918(-)	c48567_g2
PBfusion.1080	Scaffold1486:64051-64168(-)+Scaffold597:2315958-2319059(-)	c35788_g1
PBfusion.1081	Scaffold529:1116777-1116850(+)+Scaffold7740:2638-2797(+)	c47718_g2
PBfusion.1082	Scaffold117:717680-724589(-)+Scaffold812:225148-226412(-)	c47718_g1
PBfusion.1083	Scaffold11162:31482-32959(-)+Scaffold3646:837886-839042(-)	c22444_g1
PBfusion.1084	Scaffold1028:170078-174029(-)+Scaffold2564:83833-84103(-)	c46184_g6
PBfusion.1085	Scaffold1486:325166-328366(-)+Scaffold2336:414663-414720(-)	c2656_g1
PBfusion.1086	Scaffold3046:791352-797171(-)+Scaffold6255:632292-632825(+)	c48848_g4
PBfusion.1087	Scaffold2164:2121342-2121734(-)+Scaffold2493:304683-304811(+)	c49015_g2
PBfusion.1088	Scaffold2112:1571889-1582283(+)+Scaffold212:1674525-1675261(-)	c49543_g1
PBfusion.1089	Scaffold1417:1312814-1312879(+)+Scaffold979:1106498-1108040(+)	c48026_g7
PBfusion.109	Scaffold1268:1833972-1834164(-)+Scaffold953:221316-221559(-)	c41388_g1
PBfusion.1090	Scaffold1851:2211574-2211668(-)+Scaffold6575:1398859-1400242(-)	c2965_g1
PBfusion.1091	Scaffold2300:1050054-1063008(+)+Scaffold5507:32382-32580(+)	c46590_g2
PBfusion.1092	Scaffold1196:544493-544628(+)+Scaffold859:1125009-1125280(-)	c1298_g1
PBfusion.1093	Scaffold2753:1486326-1492339(+)+Scaffold624:1793374-1793443(-)	c15192_g1
PBfusion.1094	Scaffold1839:1383772-1384164(-)+Scaffold1916:2603557-2603633(-)	c48343_g3
PBfusion.1095	Scaffold3997:567263-572282(+)+Scaffold434:532502-532732(+)	c34685_g1
PBfusion.1096	Scaffold14480:3386-3579(+)+Scaffold2579:1009319-1009357(+)	c54004_g1
PBfusion.1097	Scaffold1773:1241485-1241893(-)+Scaffold281:1878094-1878359(-)	c48439_g3
PBfusion.1098	Scaffold1604:944588-947434(+)+Scaffold2102:154446-154540(+)	c40546_g1
PBfusion.1099	Scaffold4476:68998-72804(+)+Scaffold861:236615-236652(-)	c47553_g1
PBfusion.11	Scaffold2225:397811-399290(+)+Scaffold3759:510698-511040(+)	c46997_g2
PBfusion.110	Scaffold2046:808394-810368(+)+Scaffold2445:1078644-1081289(+)	c45131_g2
PBfusion.1100	Scaffold1786:1496292-1496404(-)+Scaffold5336:327703-327873(+)	c38461_g2
PBfusion.1101	Scaffold2113:530145-530229(+)+Scaffold922:873952-874418(-)	c48439_g7
PBfusion.1102	Scaffold23:700679-701198(-)+Scaffold2779:364830-365368(-)	c48439_g8
PBfusion.1103	Scaffold1274:841024-850644(+)+Scaffold558:1484960-1485081(+)	c43441_g5
PBfusion.1104	Scaffold1299:1159198-1159291(-)+Scaffold861:236146-236603(+)	c47553_g9
PBfusion.1105	Scaffold2122:302166-302412(+)+Scaffold706:691484-691524(-)	c56468_g1
PBfusion.1106	Scaffold1514:434656-435309(+)+Scaffold811:378897-379080(+)	c42431_g2
PBfusion.1107	Scaffold1203:301722-302105(-)+Scaffold390:1955492-1955965(-)	c72927_g1
PBfusion.1108	Scaffold1553:111134-111229(+)+Scaffold2842:342840-343105(+)	c6967_g1
PBfusion.1109	Scaffold1491:1403936-1404308(-)+Scaffold3118:679690-680230(-)	c31555_g1
PBfusion.111	Scaffold13422:97872-97933(+)+Scaffold2510:804701-805039(-)	c41498_g1
PBfusion.1110	Scaffold4625:181990-182175(-)+Scaffold730:2611906-2612195(+)	c38043_g1
PBfusion.1111	Scaffold2112:2944947-2944987(+)+Scaffold433:3184390-3184831(-)	c42976_g1
PBfusion.1112	Scaffold455:1089930-1097260(-)+Scaffold610:1405689-1405816(+)	c38751_g2
PBfusion.1113	Scaffold2327:274043-274227(-)+Scaffold3725:830684-830866(+)	c57394_g1
PBfusion.1114	Scaffold2802:795996-798997(+)+Scaffold3390:196975-197832(+)	c22760_g1
PBfusion.1115	Scaffold1757:933605-933995(-)+Scaffold3601:704092-704134(+)	c48637_g7
PBfusion.1116	Scaffold1770:3478451-3478530(+)+Scaffold66:1658610-1658841(-)	c17784_g1
PBfusion.1117	Scaffold2435:359563-359896(-)+Scaffold3611:1932979-1933011(-)	c16749_g1
PBfusion.1118	Scaffold1001:1032706-1036426(+)+Scaffold3038:90222-90429(+)	c48420_g2
PBfusion.1119	Scaffold2064:990109-990360(+)+Scaffold3542:184338-191920(+)	c42448_g1
PBfusion.112	Scaffold1191:674761-675003(-)+Scaffold411:3169836-3172690(+)	c45243_g2
PBfusion.1120	Scaffold1332:461409-461581(+)+Scaffold4749:372089-372212(-)	c47414_g1
PBfusion.1121	Scaffold2980:929740-932606(+)+Scaffold5270:99213-100590(-)	c37568_g2
PBfusion.1122	Scaffold2423:958754-959157(+)+Scaffold3413:164071-173142(+)	c47040_g1
PBfusion.1123	Scaffold3754:670356-671802(-)+Scaffold5697:291177-291257(-)	c43469_g1
PBfusion.1124	Scaffold1045:1375497-1375547(-)+Scaffold5767:639977-640160(+)	c47414_g8
PBfusion.1125	Scaffold1989:2277585-2277988(+)+Scaffold281:1058121-1067400(+)	c46144_g2
PBfusion.1126	Scaffold2024:252568-253180(-)+Scaffold3237:394183-417330(-)	c40149_g1
PBfusion.1127	Scaffold1802:1556306-1556463(+)+Scaffold2753:544844-545067(+)	c40870_g3
PBfusion.1128	Scaffold1802:1551595-1551755(+)+Scaffold5956:49217-50274(-)	c40870_g2
PBfusion.1129	Scaffold2602:47908-49433(+)+Scaffold8479:570072-570342(-)	c49572_g6
PBfusion.113	Scaffold411:3169836-3170172(+)+Scaffold552:238696-240523(+)	c45243_g3
PBfusion.1130	Scaffold1645:803064-803275(-)+Scaffold36538:7396-7511(+)	c4743_g1
PBfusion.1131	Scaffold2594:881189-881601(-)+Scaffold3815:344287-348412(+)	c11265_g1
PBfusion.1132	Scaffold1196:275587-280554(+)+Scaffold35:1028417-1028562(-)	c43704_g1
PBfusion.1133	Scaffold30:5132013-5132473(+)+Scaffold897:440560-447558(+)	c44915_g1
PBfusion.1134	Scaffold1695:732338-733079(+)+Scaffold2904:229577-230940(-)	c43889_g1
PBfusion.1135	Scaffold288:3032447-3032673(+)+Scaffold433:289327-325057(+)	c44552_g1
PBfusion.1136	Scaffold2181:2293855-2293903(+)+Scaffold4866:329046-329257(+)	c75281_g1
PBfusion.1137	Scaffold206:1501328-1504166(-)+Scaffold2336:508236-509067(+)	c44001_g1
PBfusion.1138	Scaffold1035:64378-64666(-)+Scaffold2564:1267298-1267337(-)	c48488_g5
PBfusion.1139	Scaffold4469:238321-239153(-)+Scaffold5638:432381-432522(+)	c39905_g1
PBfusion.114	Scaffold10275:26773-27034(+)+Scaffold682:153365-156261(-)	c35414_g1
PBfusion.1140	Scaffold251:2617396-2617477(+)+Scaffold559:219712-225245(-)	c49487_g2
PBfusion.1141	Scaffold1467:1336708-1337205(-)+Scaffold1759:2168613-2168729(+)	c43354_g1
PBfusion.1142	Scaffold4050:320286-320376(-)+Scaffold520:410970-411282(+)	c49333_g3
PBfusion.1143	Scaffold3740:700726-701396(+)+Scaffold819:768422-768862(+)	c44515_g1
PBfusion.1144	Scaffold150:1350728-1350794(-)+Scaffold2288:1072310-1072904(-)	c45645_g3
PBfusion.1145	Scaffold2170:1532744-1533045(-)+Scaffold4678:399132-402260(-)	c40727_g2
PBfusion.1146	Scaffold2442:231750-231819(-)+Scaffold4677:17726-17920(+)	c48938_g2
PBfusion.1147	Scaffold1667:426590-426714(-)+Scaffold4233:473473-474166(-)	c43867_g2
PBfusion.1148	Scaffold1474:1352054-1352130(-)+Scaffold1624:49933-51331(+)	c45146_g1
PBfusion.1149	Scaffold2450:2372639-2373562(+)+Scaffold664:321647-333174(-)	c45146_g2
PBfusion.115	Scaffold4263:566413-566459(+)+Scaffold4800:375328-376053(-)	c8063_g1
PBfusion.1150	Scaffold2943:676371-678762(-)+Scaffold6073:6247-7704(-)	c42309_g1
PBfusion.1151	Scaffold2448:669712-669804(+)+Scaffold3284:1127487-1152865(+)	c49232_g4
PBfusion.1152	Scaffold146:710261-745582(-)+Scaffold228:1830981-1831062(-)	c39253_g1
PBfusion.1153	Scaffold10407:208171-208385(+)+Scaffold5496:341458-341542(-)	c23093_g1
PBfusion.1154	Scaffold1593:1342942-1343029(+)+Scaffold2971:1068994-1071369(+)	c40013_g6
PBfusion.1155	Scaffold10148:219249-219390(-)+Scaffold502:2807191-2810431(+)	c36262_g1
PBfusion.1156	Scaffold5107:109691-109949(+)+Scaffold660:935040-989415(-)	c46443_g1
PBfusion.1157	Scaffold1641:457482-458251(-)+Scaffold420:372873-373122(+)	c48444_g1
PBfusion.1158	Scaffold1471:1695721-1724601(-)+Scaffold4701:1295472-1305749(+)	c41585_g1
PBfusion.1159	Scaffold2078:929058-929206(-)+Scaffold877:2048919-2049002(-)	c58250_g1
PBfusion.116	Scaffold1599:1271030-1271069(+)+Scaffold432:1761818-1762278(-)	c47990_g3
PBfusion.1160	Scaffold1156:1120043-1123635(-)+Scaffold1296:1412308-1412433(+)	c40119_g1
PBfusion.1161	Scaffold1154:3837890-3838218(+)+Scaffold3556:156987-165748(-)	c48339_g1
PBfusion.1162	Scaffold212:3426853-3428466(-)+Scaffold22388:196573-197352(+)	c45495_g1
PBfusion.1163	Scaffold1151:1320830-1328165(-)+Scaffold719:2048917-2049362(+)	c22804_g1
PBfusion.1164	Scaffold4430:69282-71424(+)+Scaffold8912:276054-283981(-)	c48063_g1
PBfusion.1165	Scaffold35:568731-569421(+)+Scaffold5:723469-741079(+)	c49485_g1
PBfusion.1166	Scaffold1970:394020-394204(-)+Scaffold522:345447-345480(+)	c14544_g1
PBfusion.1167	Scaffold1336:81732-104127(-)+Scaffold89:1073369-1077273(+)	c48756_g1
PBfusion.1168	Scaffold2757:543791-546005(+)+Scaffold3303:223851-233899(+)	c46672_g1
PBfusion.1169	Scaffold1082:61689-61797(-)+Scaffold4291:666298-666541(+)	c40190_g1
PBfusion.117	Scaffold1250:1076063-1076464(+)+Scaffold5851:555409-559555(+)	c39662_g1
PBfusion.1170	Scaffold1219:1448879-1448933(-)+Scaffold3571:121773-122120(+)	c49483_g3
PBfusion.1171	Scaffold3036:1473410-1473686(+)+Scaffold855:726489-784639(-)	c44159_g1
PBfusion.1172	Scaffold2774:527336-527932(+)+Scaffold497:974541-992617(-)	c43341_g1
PBfusion.1173	Scaffold2694:1383794-1384087(+)+Scaffold295:4441580-4442349(+)	c28491_g1
PBfusion.1174	Scaffold12129:102159-102199(+)+Scaffold2276:917177-922221(-)	c2601_g1
PBfusion.1175	Scaffold228:2482979-2483211(+)+Scaffold6605:355714-362134(+)	c38812_g2
PBfusion.1176	Scaffold1156:371362-371525(-)+Scaffold93:606900-606987(-)	c15274_g1
PBfusion.1177	Scaffold227:821924-822557(-)+Scaffold800:400153-401236(+)	c45001_g1
PBfusion.1178	Scaffold2450:502786-503173(-)+Scaffold387:2541658-2543206(-)	c49213_g1
PBfusion.1179	Scaffold2938:598868-599024(+)+Scaffold4160:2146153-2146377(+)	c43191_g1
PBfusion.118	Scaffold1598:1249793-1250789(+)+Scaffold3104:769371-802604(-)	c49481_g1
PBfusion.1180	Scaffold3102:134034-134319(-)+Scaffold6246:601676-604661(+)	c48781_g6
PBfusion.1181	Scaffold28759:6550-6716(-)+Scaffold5804:808146-811947(-)	c40460_g1
PBfusion.1182	Scaffold1690:598846-599144(+)+Scaffold2398:236331-236364(+)	c13696_g1
PBfusion.1183	Scaffold2984:434595-441849(+)+Scaffold5186:791129-791361(+)	c48488_g2
PBfusion.1184	Scaffold1316:282070-299918(-)+Scaffold2924:1969450-1969683(+)	c48703_g2
PBfusion.1185	Scaffold21269:277217-280352(-)+Scaffold2689:63607-69451(-)	c49717_g1
PBfusion.1186	Scaffold4401:679392-682070(-)+Scaffold844:4021603-4021785(-)	c44970_g2
PBfusion.1187	Scaffold3345:170525-173366(-)+Scaffold6255:593763-593880(+)	c43670_g1
PBfusion.1188	Scaffold2930:1009996-1010111(+)+Scaffold3231:421220-421528(+)	c61748_g1
PBfusion.1189	Scaffold3080:108733-124324(+)+Scaffold3601:202477-217059(+)	c48106_g1
PBfusion.119	Scaffold2695:283038-284223(-)+Scaffold30:5663501-5663671(+)	c45338_g1
PBfusion.1190	Scaffold1411:66427-66572(+)+Scaffold3249:203987-207263(-)	c47894_g2
PBfusion.1191	Scaffold433:3798415-3798582(-)+Scaffold769:1058126-1081809(+)	c32568_g1
PBfusion.1192	Scaffold5803:148072-148317(-)+Scaffold6167:110544-110663(-)	c48439_g2
PBfusion.1193	Scaffold1428:101887-102074(+)+Scaffold1739:1842877-1842976(+)	c49610_g2
PBfusion.1194	Scaffold622:1594197-1595850(-)+Scaffold8336:324819-345412(-)	c45126_g1
PBfusion.1195	Scaffold1108:1028803-1029034(-)+Scaffold2070:546677-548536(-)	c38968_g1
PBfusion.1196	Scaffold1154:1384602-1384764(+)+Scaffold670:2767177-2767349(-)	c49700_g6
PBfusion.1197	Scaffold5204:562267-566390(+)+Scaffold7286:1299538-1304110(+)	c39666_g1
PBfusion.1198	Scaffold1700:1256743-1256793(-)+Scaffold626:2834930-2835334(-)	c34313_g1
PBfusion.1199	Scaffold3446:38334-38408(-)+Scaffold4362:535510-535681(-)	c48775_g3
PBfusion.12	Scaffold759:443083-443390(-)+Scaffold801:56752-59312(-)	c49678_g1
PBfusion.120	Scaffold1170:316708-316767(-)+Scaffold2236:197105-200908(-)	c42878_g2
PBfusion.1200	Scaffold2897:263974-264487(+)+Scaffold622:1919464-1919593(-)	c6373_g1
PBfusion.1201	Scaffold2298:537453-537853(-)+Scaffold4159:197950-206301(-)	c43746_g1
PBfusion.1202	Scaffold1366:2712088-2713947(-)+Scaffold535:605145-605189(-)	c36783_g1
PBfusion.1203	Scaffold1132:715429-720891(-)+Scaffold3135:899625-899826(+)	c38378_g1
PBfusion.1204	Scaffold5689:665122-665172(+)+Scaffold9007:97788-98197(-)	c46395_g2
PBfusion.1205	Scaffold1104:2099920-2099982(-)+Scaffold2758:1804973-1805337(+)	c35346_g1
PBfusion.1206	Scaffold2880:187735-190532(+)+Scaffold598:2001050-2001243(+)	c43397_g1
PBfusion.1207	Scaffold2133:419484-419521(-)+Scaffold520:249998-251622(+)	c32491_g2
PBfusion.1208	Scaffold1978:1026831-1032952(-)+Scaffold2843:574601-574766(-)	c48468_g2
PBfusion.1209	Scaffold219:1497208-1497703(-)+Scaffold3754:656764-656974(-)	c49115_g2
PBfusion.121	Scaffold2011:56480-56767(-)+Scaffold368:2365802-2365844(+)	c4400_g1
PBfusion.1210	Scaffold1039:1620770-1620934(+)+Scaffold211:1037454-1038498(+)	c31143_g1
PBfusion.1211	Scaffold1104:614238-615106(+)+Scaffold8548:407166-407211(+)	c36095_g1
PBfusion.1212	Scaffold2800:863004-863060(-)+Scaffold844:3685840-3686241(-)	c48788_g1
PBfusion.1213	Scaffold4072:930574-938589(-)+Scaffold479:192581-192712(-)	c48472_g2
PBfusion.1214	Scaffold1077:679142-679565(+)+Scaffold371:184183-184324(-)	c19801_g1
PBfusion.1215	Scaffold257:6101649-6101876(+)+Scaffold3482:1462892-1463276(+)	c38712_g1
PBfusion.1216	Scaffold5658:519658-519731(+)+Scaffold814:1445809-1446420(-)	c44000_g2
PBfusion.1217	Scaffold1583:153359-153859(-)+Scaffold16:677153-677253(-)	c46220_g3
PBfusion.1218	Scaffold2648:385298-385436(-)+Scaffold846:1286925-1288319(+)	c46220_g1
PBfusion.1219	Scaffold2420:480335-480498(-)+Scaffold5784:438691-438792(-)	c26011_g1
PBfusion.122	Scaffold349:3210334-3210908(+)+Scaffold697:576924-576989(+)	c29497_g1
PBfusion.1220	Scaffold1182:3432170-3432826(+)+Scaffold371:72678-89477(+)	c49175_g1
PBfusion.1221	Scaffold16:632274-632761(-)+Scaffold2800:2372840-2373163(-)	c47455_g5
PBfusion.1222	Scaffold1041:520461-530691(-)+Scaffold2779:225598-240284(-)	c49635_g1
PBfusion.1223	Scaffold6250:244718-268317(+)+Scaffold8568:506-685(-)	c25986_g1
PBfusion.1224	Scaffold5385:112293-136479(+)+Scaffold5979:508684-509041(+)	c47846_g1
PBfusion.1225	Scaffold3538:888257-905411(-)+Scaffold3754:128598-130859(+)	c42549_g1
PBfusion.1226	Scaffold1047:1220834-1220900(-)+Scaffold282:453962-454147(+)	c65525_g1
PBfusion.1227	Scaffold1484:182373-184536(+)+Scaffold643:208127-208273(-)	c42009_g1
PBfusion.1228	Scaffold3113:453039-453212(-)+Scaffold565:509721-521992(-)	c33450_g1
PBfusion.1229	Scaffold242:174456-174553(+)+Scaffold5974:840898-848802(+)	c44829_g1
PBfusion.123	Scaffold1499:232172-232501(-)+Scaffold2762:389665-389994(+)	c46610_g5
PBfusion.1230	Scaffold2552:2684085-2686427(-)+Scaffold879:43045-43165(-)	c45976_g1
PBfusion.1231	Scaffold11723:107557-130099(+)+Scaffold2936:1114592-1119578(-)	c38394_g1
PBfusion.1232	Scaffold1695:314582-317091(+)+Scaffold81:400001-403165(-)	c41047_g2
PBfusion.1233	Scaffold1197:1372218-1372421(-)+Scaffold12015:292384-296776(-)	c42374_g1
PBfusion.1234	Scaffold11609:129713-144625(+)+Scaffold35:80723-97281(+)	c45581_g1
PBfusion.1235	Scaffold261:517103-517305(-)+Scaffold492:2275110-2275485(+)	c36926_g1
PBfusion.1236	Scaffold1618:859841-866393(-)+Scaffold1817:43360-43743(-)	c38019_g1
PBfusion.1237	Scaffold5804:326117-326328(-)+Scaffold7774:688100-704401(-)	c47133_g1
PBfusion.1238	Scaffold1041:559563-559608(-)+Scaffold3919:539304-539979(-)	c40829_g1
PBfusion.1239	Scaffold1997:429863-431699(+)+Scaffold3046:915999-924188(-)	c40209_g1
PBfusion.124	Scaffold1428:25206-25247(+)+Scaffold2547:300625-301328(-)	c46841_g1
PBfusion.1240	Scaffold2205:575342-575425(+)+Scaffold372:1889654-1889873(+)	c16690_g1
PBfusion.1241	Scaffold3918:370244-370419(-)+Scaffold3930:81562-84104(+)	c49007_g1
PBfusion.1242	Scaffold558:1712053-1717532(+)+Scaffold822:879681-880108(-)	c35113_g1
PBfusion.1243	Scaffold1467:67938-71094(+)+Scaffold2436:437419-437496(-)	c58200_g1
PBfusion.1244	Scaffold411:1094379-1094485(+)+Scaffold964:420524-466332(+)	c41980_g1
PBfusion.1245	Scaffold3619:45298-45510(+)+Scaffold984:1219036-1219068(-)	c50525_g1
PBfusion.1246	Scaffold1026:1149620-1151878(+)+Scaffold1695:694732-699419(-)	c47645_g1
PBfusion.1247	Scaffold2501:547816-548102(+)+Scaffold520:593603-595067(+)	c38881_g1
PBfusion.1248	Scaffold426:2805450-2805613(-)+Scaffold482:2878651-2878757(-)	c57266_g1
PBfusion.1249	Scaffold501:666744-670082(-)+Scaffold569:397734-397903(-)	c41519_g1
PBfusion.125	Scaffold1059:1398789-1399303(+)+Scaffold483:85400-85562(+)	c768_g1
PBfusion.1250	Scaffold1007:2557757-2557830(+)+Scaffold36336:4250-4432(+)	c56800_g1
PBfusion.1251	Scaffold3476:58839-58918(-)+Scaffold697:2416919-2417203(+)	c29941_g1
PBfusion.1252	Scaffold1804:655528-655769(+)+Scaffold565:464215-466116(-)	c44459_g1
PBfusion.1253	Scaffold1073:590938-591137(+)+Scaffold1227:501608-501690(-)	c10120_g1
PBfusion.1254	Scaffold540:546965-547111(+)+Scaffold6095:1382224-1382309(-)	c32016_g2
PBfusion.1255	Scaffold4244:321700-323980(+)+Scaffold5602:1298933-1300696(+)	c46326_g1
PBfusion.1256	Scaffold3038:1087680-1095411(+)+Scaffold4505:494477-496370(+)	c45561_g1
PBfusion.1257	Scaffold3124:765050-765090(+)+Scaffold4625:326582-327033(-)	c26859_g1
PBfusion.1258	Scaffold3245:1527901-1528239(+)+Scaffold3483:250147-260035(+)	c43051_g1
PBfusion.1259	Scaffold2379:931504-936635(+)+Scaffold398:1052218-1055818(+)	c41425_g2
PBfusion.126	Scaffold1784:713451-713693(+)+Scaffold697:576995-587165(+)	c49449_g1
PBfusion.1260	Scaffold2602:626244-629387(-)+Scaffold509:914051-915523(-)	c47930_g2
PBfusion.1261	Scaffold1290:1199581-1199662(+)+Scaffold2513:826567-828391(-)	c43998_g1
PBfusion.1262	Scaffold1107:1452139-1454893(+)+Scaffold487:740242-740477(+)	c25611_g1
PBfusion.1263	Scaffold1496:893472-893640(-)+Scaffold190:35494-36630(-)	c42051_g3
PBfusion.1264	Scaffold23:157598-163179(+)+Scaffold908:1475090-1475191(-)	c49161_g3
PBfusion.1265	Scaffold1690:1065210-1068930(+)+Scaffold1787:913912-931492(-)	c42409_g1
PBfusion.1266	Scaffold1464:557492-557631(+)+Scaffold878:474217-490769(+)	c46555_g1
PBfusion.1267	Scaffold1019:1213048-1228967(-)+Scaffold10817:110847-111168(-)	c48575_g1
PBfusion.1268	Scaffold258:1057170-1057584(+)+Scaffold4297:558508-560344(-)	c48468_g4
PBfusion.1269	Scaffold1571:1353891-1353925(-)+Scaffold816:1270233-1270614(+)	c39419_g2
PBfusion.127	Scaffold257:1918121-1918274(+)+Scaffold6353:279457-279521(-)	c45705_g3
PBfusion.1270	Scaffold295:4414652-4415687(-)+Scaffold89:1834906-1837834(-)	c39485_g1
PBfusion.1271	Scaffold3152:94702-100898(-)+Scaffold890:292633-294876(+)	c43035_g1
PBfusion.1272	Scaffold109:310864-310928(+)+Scaffold2253:653975-654308(+)	c45772_g3
PBfusion.1273	Scaffold1484:856959-857514(-)+Scaffold2445:351388-351477(-)	c72400_g1
PBfusion.1274	Scaffold3740:953808-954059(+)+Scaffold448:686865-688188(+)	c48745_g2
PBfusion.1275	Scaffold16049:3900-4583(+)+Scaffold3759:146795-151276(-)	c43478_g1
PBfusion.1276	Scaffold1575:913473-913692(-)+Scaffold980:255486-269634(+)	c48297_g1
PBfusion.1277	Scaffold2968:1190116-1192127(+)+Scaffold46:1142703-1143328(+)	c47374_g1
PBfusion.1278	Scaffold114:1877084-1877603(-)+Scaffold46:1142703-1142801(+)	c47374_g2
PBfusion.1279	Scaffold397:2840717-2861997(-)+Scaffold5620:945234-945363(-)	c43751_g1
PBfusion.128	Scaffold1504:197028-197118(+)+Scaffold4152:998731-999017(+)	c44278_g1
PBfusion.1280	Scaffold1363:280494-284107(+)+Scaffold659:641126-641359(+)	c47519_g1
PBfusion.1281	Scaffold423:844357-844861(-)+Scaffold4645:4-3202(+)	c48375_g1
PBfusion.1282	Scaffold2272:1992-2390(-)+Scaffold3180:286928-287026(+)	c29854_g1
PBfusion.1283	Scaffold2323:565623-565680(-)+Scaffold3345:149815-150011(-)	c10291_g1
PBfusion.1284	Scaffold1663:206702-206969(-)+Scaffold2119:124608-124785(-)	c33217_g1
PBfusion.1285	Scaffold1857:3659627-3662906(+)+Scaffold3483:328756-328933(+)	c23194_g1
PBfusion.1286	Scaffold3920:857283-858136(-)+Scaffold7123:145689-149050(-)	c42935_g1
PBfusion.1287	Scaffold1762:471373-473094(-)+Scaffold2731:115919-121395(-)	c47081_g1
PBfusion.1288	Scaffold3533:581043-581386(-)+Scaffold7115:794746-796649(-)	c46174_g2
PBfusion.1289	Scaffold4678:434919-447982(+)+Scaffold8610:7141-7295(-)	c44666_g1
PBfusion.129	Scaffold10799:144848-144901(+)+Scaffold245:1684803-1684990(+)	c37109_g1
PBfusion.1290	Scaffold21269:86451-86658(-)+Scaffold25928:51287-72677(+)	c49533_g1
PBfusion.1291	Scaffold1516:1272667-1274426(+)+Scaffold2455:563008-583734(-)	c45551_g6
PBfusion.1292	Scaffold1374:1370361-1371014(-)+Scaffold505:385430-385964(-)	c43433_g1
PBfusion.1293	Scaffold2546:806417-806453(-)+Scaffold720:2433559-2434057(+)	c49173_g4
PBfusion.1294	Scaffold572:2156885-2160136(-)+Scaffold746:560651-560790(-)	c11266_g1
PBfusion.1295	Scaffold433:1388902-1390157(+)+Scaffold507:67770-72649(-)	c44909_g4
PBfusion.1296	Scaffold1955:679064-679178(-)+Scaffold95:777117-778778(+)	c47677_g1
PBfusion.1297	Scaffold4160:1693162-1693236(-)+Scaffold60:102814-102964(+)	c11309_g1
PBfusion.1298	Scaffold142:739572-739779(+)+Scaffold5951:524803-528464(+)	c41951_g3
PBfusion.1299	Scaffold1921:671973-673466(-)+Scaffold8317:195849-195915(+)	c19711_g1
PBfusion.13	Scaffold2673:51582-51797(+)+Scaffold8238:482137-483667(+)	c45251_g3
PBfusion.130	Scaffold1520:853720-853932(-)+Scaffold502:2006935-2015910(-)	c34625_g1
PBfusion.1300	Scaffold1830:467687-469413(-)+Scaffold8786:273765-274112(+)	c32841_g1
PBfusion.1301	Scaffold2327:222131-222206(-)+Scaffold856:1089177-1091306(+)	c48953_g7
PBfusion.1302	Scaffold2087:469550-470868(+)+Scaffold3176:1102301-1102401(-)	c44954_g2
PBfusion.1303	Scaffold1969:259724-260095(+)+Scaffold2684:449882-450508(-)	c48953_g5
PBfusion.1304	Scaffold3482:1472671-1472830(-)+Scaffold913:913777-913824(+)	c59017_g1
PBfusion.1305	Scaffold1262:205123-205834(+)+Scaffold3685:1842086-1842394(-)	c43280_g1
PBfusion.1306	Scaffold1219:1424714-1424903(-)+Scaffold4244:949430-949801(-)	c29739_g1
PBfusion.1307	Scaffold4382:355296-356344(-)+Scaffold7573:250756-251060(-)	c27722_g1
PBfusion.1308	Scaffold2440:1121799-1122016(-)+Scaffold4813:195349-195522(-)	c26605_g1
PBfusion.1309	Scaffold2897:263922-263968(+)+Scaffold622:1916095-1919458(-)	c62673_g1
PBfusion.131	Scaffold2799:5923-5999(+)+Scaffold820:2761909-2762191(+)	c49229_g4
PBfusion.1310	Scaffold1880:240474-240528(+)+Scaffold492:1354026-1354344(+)	c43752_g2
PBfusion.1311	Scaffold1963:898102-898729(+)+Scaffold3537:589265-589320(+)	c31179_g1
PBfusion.1312	Scaffold120:1227382-1227476(-)+Scaffold204:476175-476287(-)	c52406_g1
PBfusion.1313	Scaffold3113:514905-516045(+)+Scaffold9064:658229-665574(+)	c46003_g1
PBfusion.1314	Scaffold4400:605895-606415(-)+Scaffold949:1128378-1135680(-)	c48483_g5
PBfusion.1315	Scaffold316:408384-408441(+)+Scaffold5399:1414594-1416784(+)	c8823_g1
PBfusion.1316	Scaffold1466:1754325-1754785(+)+Scaffold3374:398630-398724(-)	c46986_g5
PBfusion.1317	Scaffold3086:129979-130012(+)+Scaffold3508:705821-706011(-)	c5323_g1
PBfusion.1318	Scaffold4449:689856-692110(-)+Scaffold4800:209286-209330(+)	c38999_g1
PBfusion.1319	Scaffold1551:765217-765341(+)+Scaffold4138:2968843-2971656(-)	c17830_g1
PBfusion.132	Scaffold1093:759201-759354(-)+Scaffold3952:1129166-1129240(+)	c75819_g1
PBfusion.1320	Scaffold1009:941180-941282(-)+Scaffold280:406977-407329(-)	c36627_g2
PBfusion.1321	Scaffold1759:1807390-1807699(+)+Scaffold6887:145928-147222(-)	c38933_g2
PBfusion.1322	Scaffold2292:1918725-1918795(-)+Scaffold3281:549979-550740(-)	c37891_g1
PBfusion.1323	Scaffold1915:164573-164719(-)+Scaffold6707:1129302-1129919(+)	c47763_g7
PBfusion.1324	Scaffold1170:1395302-1396706(-)+Scaffold355:39083-39149(+)	c44846_g2
PBfusion.1325	Scaffold2002:401110-401178(+)+Scaffold6988:301303-306447(-)	c38133_g1
PBfusion.1326	Scaffold2341:88586-88745(-)+Scaffold3723:528146-529198(+)	c20450_g1
PBfusion.1327	Scaffold3537:263107-285195(+)+Scaffold501:617868-618154(+)	c36944_g2
PBfusion.1328	Scaffold1387:901814-901962(-)+Scaffold1591:970282-970409(-)	c4151_g1
PBfusion.1329	Scaffold1128:1726617-1731784(+)+Scaffold2184:1006887-1007215(+)	c41409_g1
PBfusion.133	Scaffold1044:733928-733962(+)+Scaffold2930:36011-36416(-)	c68668_g1
PBfusion.1330	Scaffold257:6142233-6142448(-)+Scaffold597:2985973-2986014(-)	c21896_g1
PBfusion.1331	Scaffold3508:533309-533541(+)+Scaffold4118:323894-323938(-)	c6452_g1
PBfusion.1332	Scaffold1638:96603-96734(+)+Scaffold1845:2073674-2073870(-)	c47680_g10
PBfusion.1333	Scaffold1062:195513-205772(-)+Scaffold1268:1902894-1903192(+)	c23593_g1
PBfusion.1334	Scaffold2988:1226667-1232940(-)+Scaffold6665:90813-93924(-)	c44117_g1
PBfusion.1335	Scaffold482:2315926-2320387(-)+Scaffold920:1264563-1266606(-)	c46983_g2
PBfusion.1336	Scaffold3285:52720-53235(+)+Scaffold4078:867529-868498(+)	c49260_g1
PBfusion.1337	Scaffold570:1541656-1541877(-)+Scaffold98:635072-635161(-)	c75921_g1
PBfusion.1338	Scaffold2196:263223-263586(+)+Scaffold4551:314954-327196(+)	c26705_g1
PBfusion.1339	Scaffold1281:50981-51426(+)+Scaffold172:2338687-2338773(-)	c37080_g2
PBfusion.134	Scaffold145:1660898-1661076(-)+Scaffold3920:489735-490923(+)	c39623_g1
PBfusion.1340	Scaffold3315:785468-792443(+)+Scaffold382:719360-719477(+)	c44726_g1
PBfusion.1341	Scaffold1502:567662-567756(+)+Scaffold4768:472783-478070(+)	c46832_g1
PBfusion.1342	Scaffold1466:1403643-1404047(+)+Scaffold595:1388649-1388691(-)	c79646_g1
PBfusion.1343	Scaffold2400:341294-341721(-)+Scaffold3639:55815-58469(-)	c34419_g1
PBfusion.1344	Scaffold10460:3306-3693(-)+Scaffold2250:1451581-1451619(-)	c47872_g6
PBfusion.1345	Scaffold295:4942779-4943223(-)+Scaffold930:1030506-1052974(-)	c46172_g1
PBfusion.1346	Scaffold1713:1385525-1385561(+)+Scaffold572:369855-370251(-)	c45802_g2
PBfusion.1347	Scaffold1007:338787-339707(-)+Scaffold583:375399-375557(-)	c30740_g2
PBfusion.1348	Scaffold1541:483962-484207(-)+Scaffold2291:190317-192744(+)	c45764_g2
PBfusion.1349	Scaffold3685:449563-449843(-)+Scaffold5447:796872-801656(+)	c50100_g1
PBfusion.135	Scaffold3920:1439186-1439237(-)+Scaffold7774:113964-114249(-)	c26489_g1
PBfusion.1350	Scaffold2042:862932-865822(+)+Scaffold4284:967224-967519(-)	c45764_g1
PBfusion.1351	Scaffold1508:112489-112684(+)+Scaffold601:465201-465314(-)	c10768_g1
PBfusion.1352	Scaffold273:2668746-2668801(+)+Scaffold3275:324071-324257(+)	c52721_g1
PBfusion.1353	Scaffold117:794827-803872(+)+Scaffold411:2044059-2044675(+)	c47960_g1
PBfusion.1354	Scaffold1626:1593875-1594030(-)+Scaffold953:800514-800599(-)	c77778_g1
PBfusion.1355	Scaffold144:134663-144042(+)+Scaffold1941:378095-378402(+)	c49629_g1
PBfusion.1356	Scaffold1194:1126312-1126483(+)+Scaffold1514:304143-304198(-)	c49362_g1
PBfusion.1357	Scaffold3514:590764-597233(+)+Scaffold4866:157162-157264(+)	c49362_g2
PBfusion.1358	Scaffold1042:136692-137111(+)+Scaffold516:2210743-2229218(+)	c42164_g1
PBfusion.1359	Scaffold2148:455200-455313(-)+Scaffold3331:34528-34730(+)	c3282_g1
PBfusion.136	Scaffold1135:2370514-2370666(-)+Scaffold5444:308025-314486(-)	c37116_g1
PBfusion.1360	Scaffold3966:1071078-1071385(-)+Scaffold729:755986-756144(+)	c33267_g1
PBfusion.1361	Scaffold3571:26425-27495(+)+Scaffold610:1992750-1995278(+)	c48285_g2
PBfusion.1362	Scaffold3508:436871-436990(+)+Scaffold4155:937049-939361(-)	c48626_g3
PBfusion.1363	Scaffold1133:2221965-2225073(-)+Scaffold20364:8920-8958(+)	c27631_g1
PBfusion.1364	Scaffold2508:532548-538420(-)+Scaffold754:803862-805775(-)	c45283_g1
PBfusion.1365	Scaffold1085:2062225-2062315(+)+Scaffold1846:1742559-1742773(+)	c43219_g1
PBfusion.1366	Scaffold1471:1334543-1334592(+)+Scaffold4678:286058-286226(-)	c3547_g1
PBfusion.1367	Scaffold3186:812598-814330(+)+Scaffold3872:459441-459532(+)	c41501_g1
PBfusion.1368	Scaffold2362:436203-436427(+)+Scaffold2712:880436-880515(-)	c48023_g3
PBfusion.1369	Scaffold3611:1084333-1092058(-)+Scaffold773:2453266-2453447(+)	c47100_g1
PBfusion.137	Scaffold2275:2571776-2571976(-)+Scaffold877:2089588-2093146(-)	c45235_g1
PBfusion.1370	Scaffold3920:65355-66617(+)+Scaffold897:591807-594504(-)	c49465_g1
PBfusion.1371	Scaffold21357:57218-69862(-)+Scaffold220:2342306-2342479(-)	c48677_g1
PBfusion.1372	Scaffold2753:1016836-1016988(+)+Scaffold3982:665157-669485(-)	c46287_g1
PBfusion.1373	Scaffold747:773757-774102(-)+Scaffold8406:2790-2825(-)	c67116_g1
PBfusion.1374	Scaffold492:1027498-1030938(+)+Scaffold795:210543-210655(-)	c46287_g6
PBfusion.1375	Scaffold120:756598-756690(-)+Scaffold844:1042699-1043216(-)	c7777_g1
PBfusion.1376	Scaffold2133:1729869-1729903(-)+Scaffold303:357430-357855(-)	c49231_g2
PBfusion.1377	Scaffold3141:587595-588911(-)+Scaffold92:79085-81163(+)	c46277_g7
PBfusion.1378	Scaffold3330:764793-765854(+)+Scaffold597:1906941-1908203(-)	c49648_g3
PBfusion.1379	Scaffold1761:1935182-1935220(-)+Scaffold349:3900577-3900911(+)	c40085_g1
PBfusion.138	Scaffold465:472004-475457(+)+Scaffold8466:654459-654648(-)	c42919_g1
PBfusion.1380	Scaffold1100:1219285-1225507(-)+Scaffold1881:1256232-1256333(+)	c48764_g2
PBfusion.1381	Scaffold2408:979144-979624(-)+Scaffold3331:832703-841928(-)	c43607_g1
PBfusion.1382	Scaffold1879:164516-164731(+)+Scaffold6255:837499-837531(+)	c34764_g1
PBfusion.1383	Scaffold1930:318694-327820(-)+Scaffold4208:1256186-1256392(-)	c48731_g1
PBfusion.1384	Scaffold2164:2125092-2125140(-)+Scaffold2843:1537030-1537288(+)	c21292_g1
PBfusion.1385	Scaffold1556:880204-880269(+)+Scaffold6229:13788-13993(-)	c48609_g1
PBfusion.1386	Scaffold13119:221011-221358(-)+Scaffold3046:394870-394944(+)	c29179_g1
PBfusion.1387	Scaffold1495:612108-612882(-)+Scaffold2943:884996-897757(-)	c45723_g1
PBfusion.1388	Scaffold3740:977729-978572(-)+Scaffold599:700562-700687(+)	c29267_g2
PBfusion.1389	Scaffold1077:986703-990299(+)+Scaffold1910:1158940-1159026(+)	c31862_g1
PBfusion.139	Scaffold1344:1441399-1441580(+)+Scaffold3514:719937-720108(-)	c53661_g1
PBfusion.1390	Scaffold2325:1411800-1411840(-)+Scaffold3046:920371-920953(-)	c31554_g1
PBfusion.1391	Scaffold287:788200-789269(+)+Scaffold5756:829106-829142(+)	c16929_g2
PBfusion.1392	Scaffold2764:1107388-1108761(-)+Scaffold874:833895-834094(-)	c68501_g1
PBfusion.1393	Scaffold1775:691688-691919(-)+Scaffold3940:523557-523908(-)	c49139_g3
PBfusion.1394	Scaffold119:54435-54717(-)+Scaffold1659:1503063-1503351(-)	c49139_g6
PBfusion.1395	Scaffold2802:705667-705849(-)+Scaffold98:1039293-1041489(-)	c36636_g1
PBfusion.1396	Scaffold2283:742626-742938(+)+Scaffold349:3048370-3048416(+)	c59497_g1
PBfusion.1397	Scaffold10095:153279-153313(+)+Scaffold6246:99179-99351(-)	c59746_g1
PBfusion.1398	Scaffold1156:945570-945896(+)+Scaffold4160:1933785-1945711(-)	c41540_g1
PBfusion.1399	Scaffold2587:46906-49377(+)+Scaffold305:1308701-1308847(-)	c33530_g1
PBfusion.14	Scaffold173:55880-56035(-)+Scaffold5276:525191-530595(-)	c35965_g1
PBfusion.140	Scaffold1030:881372-881493(+)+Scaffold3727:516816-527185(-)	c45563_g1
PBfusion.1400	Scaffold1085:810071-810637(+)+Scaffold3668:342151-342961(-)	c49730_g5
PBfusion.1401	Scaffold2290:4263-4352(+)+Scaffold6095:1442206-1442581(-)	c32432_g1
PBfusion.1402	Scaffold2102:898125-898488(+)+Scaffold2102:1054685-1058802(+)	c35336_g1
PBfusion.1403	Scaffold1528:458771-459172(+)+Scaffold2594:1123956-1124055(-)	c64310_g1
PBfusion.1404	Scaffold3023:691623-691655(-)+Scaffold411:5006934-5011329(+)	c52839_g1
PBfusion.1405	Scaffold114:481868-481987(+)+Scaffold1250:554206-554868(+)	c37946_g1
PBfusion.1406	Scaffold5638:357202-357240(-)+Scaffold7115:285837-287921(-)	c17767_g1
PBfusion.1407	Scaffold2162:285391-285475(-)+Scaffold30:3214383-3217083(-)	c39378_g1
PBfusion.1408	Scaffold3991:148807-149062(+)+Scaffold438:1116399-1134059(-)	c47102_g3
PBfusion.1409	Scaffold1048:1623264-1623432(+)+Scaffold236:366604-366660(-)	c42231_g1
PBfusion.141	Scaffold4162:184348-209697(-)+Scaffold670:3831051-3831293(+)	c48004_g1
PBfusion.1410	Scaffold3812:162131-162212(-)+Scaffold878:30741-31227(+)	c36685_g1
PBfusion.1411	Scaffold3940:95507-100740(-)+Scaffold4273:1180027-1180191(+)	c49099_g1
PBfusion.1412	Scaffold1770:288619-289061(-)+Scaffold3698:693975-713002(-)	c47530_g2
PBfusion.1413	Scaffold1290:1449887-1449965(-)+Scaffold5729:805775-811757(-)	c38446_g1
PBfusion.1414	Scaffold2782:476374-476435(+)+Scaffold509:1852712-1854361(+)	c26660_g1
PBfusion.1415	Scaffold3876:1552806-1557312(+)+Scaffold7304:689555-694696(+)	c45268_g1
PBfusion.1416	Scaffold2301:1173769-1178471(-)+Scaffold2372:1214112-1214602(-)	c39069_g1
PBfusion.1417	Scaffold30:5241259-5241370(-)+Scaffold981:872348-872746(+)	c27665_g1
PBfusion.1418	Scaffold4413:551835-556597(+)+Scaffold886:186890-188189(-)	c40170_g1
PBfusion.1419	Scaffold2863:2472-2551(+)+Scaffold780:501672-504053(+)	c41886_g1
PBfusion.142	Scaffold1742:918641-924908(+)+Scaffold397:707087-718631(-)	c35055_g1
PBfusion.1420	Scaffold2384:619607-633829(+)+Scaffold4475:75365-75976(+)	c46262_g1
PBfusion.1421	Scaffold2472:791625-791698(+)+Scaffold411:5060181-5061203(+)	c31717_g2
PBfusion.1422	Scaffold11150:328843-328881(-)+Scaffold3528:579450-580204(-)	c16210_g1
PBfusion.1423	Scaffold8529:220116-220561(-)+Scaffold989:176339-176382(-)	c73604_g1
PBfusion.1424	Scaffold1460:1282203-1285191(-)+Scaffold451:294620-294682(-)	c35114_g1
PBfusion.1425	Scaffold1219:545816-546130(-)+Scaffold1880:1227206-1230756(+)	c48479_g2
PBfusion.1426	Scaffold1100:173874-174273(+)+Scaffold2459:295794-300760(-)	c40527_g1
PBfusion.1427	Scaffold1341:1399460-1401097(+)+Scaffold3580:608969-609221(-)	c49434_g3
PBfusion.1428	Scaffold3874:793733-806718(-)+Scaffold4019:392599-394887(-)	c45789_g3
PBfusion.1429	Scaffold2877:97845-107041(+)+Scaffold558:3214762-3218437(-)	c49434_g1
PBfusion.143	Scaffold227:539529-539673(+)+Scaffold3081:1045713-1045813(+)	c41543_g2
PBfusion.1430	Scaffold3154:460394-461109(+)+Scaffold6201:195177-195275(+)	c31677_g1
PBfusion.1431	Scaffold1851:893828-894281(-)+Scaffold688:747501-748165(-)	c38148_g1
PBfusion.1432	Scaffold11798:278287-278431(-)+Scaffold659:1478907-1479746(+)	c73434_g1
PBfusion.1433	Scaffold1067:194724-194872(+)+Scaffold2449:343577-344410(+)	c49618_g1
PBfusion.1434	Scaffold2290:614079-621410(+)+Scaffold3318:191298-201115(-)	c49123_g1
PBfusion.1435	Scaffold2112:3552879-3552981(+)+Scaffold2112:3622852-3623290(+)	c36786_g1
PBfusion.1436	Scaffold2142:1035990-1036066(+)+Scaffold697:2047611-2052539(+)	c44280_g2
PBfusion.1437	Scaffold2428:115479-115635(-)+Scaffold2510:346450-362456(-)	c47559_g2
PBfusion.1438	Scaffold1626:698167-698340(+)+Scaffold1918:879200-879250(+)	c38778_g2
PBfusion.1439	Scaffold201:1107757-1107921(-)+Scaffold372:1714720-1715400(+)	c38778_g1
PBfusion.144	Scaffold626:748299-752094(+)+Scaffold717:317610-317742(+)	c46664_g2
PBfusion.1440	Scaffold1579:1686823-1712524(-)+Scaffold5602:1224642-1226755(-)	c47520_g2
PBfusion.1441	Scaffold4371:700773-700965(+)+Scaffold6751:419209-419761(-)	c29722_g1
PBfusion.1442	Scaffold35:478824-482315(+)+Scaffold4096:753412-753784(+)	c46780_g1
PBfusion.1443	Scaffold2731:1892457-1897421(+)+Scaffold4579:328565-328786(+)	c27208_g1
PBfusion.1444	Scaffold6209:115677-116304(-)+Scaffold740:337999-341295(+)	c47612_g3
PBfusion.1445	Scaffold1529:253707-257722(-)+Scaffold800:855173-855464(+)	c41844_g1
PBfusion.1446	Scaffold141:187898-188162(+)+Scaffold463:1570703-1570731(-)	c33422_g1
PBfusion.1447	Scaffold2042:315922-316247(-)+Scaffold5107:109920-116345(+)	c36784_g1
PBfusion.1448	Scaffold5:1624752-1628645(-)+Scaffold741:770529-770583(+)	c44928_g1
PBfusion.1449	Scaffold481:436468-436551(+)+Scaffold737:1646196-1646372(+)	c46972_g1
PBfusion.145	Scaffold1151:852670-853160(-)+Scaffold969:256761-256793(+)	c47243_g1
PBfusion.1450	Scaffold4127:221497-223751(+)+Scaffold481:436547-459150(+)	c46972_g2
PBfusion.1451	Scaffold11609:143744-143920(+)+Scaffold695:439470-441911(+)	c48202_g1
PBfusion.1452	Scaffold5816:325206-328633(-)+Scaffold967:479312-479815(-)	c46027_g1
PBfusion.1453	Scaffold1556:1056803-1058512(+)+Scaffold572:391810-391843(-)	c25631_g1
PBfusion.1454	Scaffold1085:1988174-1988338(-)+Scaffold2628:225361-226766(+)	c26953_g1
PBfusion.1455	Scaffold1770:3102070-3102379(+)+Scaffold6255:404170-404229(-)	c55445_g1
PBfusion.1456	Scaffold1417:610698-610943(+)+Scaffold3495:681070-683471(+)	c45889_g1
PBfusion.1457	Scaffold2448:427069-427266(+)+Scaffold2980:2542998-2551236(-)	c36976_g1
PBfusion.1458	Scaffold392:181921-183669(+)+Scaffold4306:2462955-2463089(+)	c40812_g1
PBfusion.1459	Scaffold5812:224983-225817(-)+Scaffold706:1161399-1161467(-)	c45212_g2
PBfusion.146	Scaffold2181:607702-615331(-)+Scaffold5767:982536-982762(-)	c45911_g2
PBfusion.1460	Scaffold2223:199738-241213(-)+Scaffold601:117604-117848(-)	c42010_g2
PBfusion.1461	Scaffold3382:1697266-1697752(+)+Scaffold6365:100016-107585(+)	c48700_g1
PBfusion.1462	Scaffold3318:344302-345221(+)+Scaffold913:2700836-2700868(+)	c68933_g1
PBfusion.1463	Scaffold114:2078845-2079962(-)+Scaffold845:1405591-1405758(+)	c28218_g1
PBfusion.1464	Scaffold171:1159854-1159942(-)+Scaffold2381:1278257-1282677(-)	c43576_g2
PBfusion.1465	Scaffold1552:263535-263827(+)+Scaffold2295:909084-915050(+)	c48977_g2
PBfusion.1466	Scaffold349:4559854-4560536(+)+Scaffold3801:661913-662036(-)	c49433_g2
PBfusion.1467	Scaffold1011:1529433-1529469(+)+Scaffold2295:920913-921150(-)	c32624_g1
PBfusion.1468	Scaffold1594:350444-350494(-)+Scaffold3650:2319007-2319348(+)	c43041_g2
PBfusion.1469	Scaffold1133:210784-211356(+)+Scaffold1133:224083-224784(+)	c44157_g2
PBfusion.147	Scaffold1241:684849-684961(+)+Scaffold1845:2266147-2266829(-)	c37110_g1
PBfusion.1470	Scaffold1670:381220-382162(-)+Scaffold251:2209684-2209854(-)	c10021_g1
PBfusion.1471	Scaffold1768:19328-19373(-)+Scaffold4123:86479-86634(-)	c20260_g1
PBfusion.1472	Scaffold2909:338174-340407(+)+Scaffold639:2041204-2041517(+)	c40928_g1
PBfusion.1473	Scaffold1355:741781-741985(-)+Scaffold5750:250240-251384(-)	c46846_g1
PBfusion.1474	Scaffold1313:1734754-1734918(+)+Scaffold546:1759845-1760038(+)	c46846_g2
PBfusion.1475	Scaffold3590:206676-206826(-)+Scaffold4359:185911-187563(-)	c38815_g1
PBfusion.1476	Scaffold12414:281332-282006(-)+Scaffold1857:1965870-1972933(-)	c49748_g1
PBfusion.1477	Scaffold3756:422659-422854(-)+Scaffold924:317684-324937(-)	c45648_g1
PBfusion.1478	Scaffold227:382159-384306(+)+Scaffold4505:190873-196261(+)	c47062_g2
PBfusion.1479	Scaffold11129:867570-867813(+)+Scaffold2455:799429-799699(+)	c44048_g1
PBfusion.148	Scaffold1497:1205605-1213412(-)+Scaffold5016:217506-217781(+)	c45692_g4
PBfusion.1480	Scaffold1611:2180048-2186685(+)+Scaffold2907:35037-35187(-)	c48805_g1
PBfusion.1481	Scaffold2946:174750-175062(-)+Scaffold943:1072686-1079197(-)	c43468_g2
PBfusion.1482	Scaffold2987:481697-481774(-)+Scaffold3690:1792860-1799655(+)	c35175_g1
PBfusion.1483	Scaffold236:191872-192077(-)+Scaffold844:1036365-1039550(+)	c47628_g2
PBfusion.1484	Scaffold138:1211189-1211379(+)+Scaffold178:700698-700776(-)	c47628_g1
PBfusion.1485	Scaffold1170:658388-658611(+)+Scaffold2279:260982-266856(+)	c31154_g1
PBfusion.1486	Scaffold2276:1756782-1758817(-)+Scaffold776:244586-244941(-)	c38817_g3
PBfusion.1487	Scaffold1077:585089-585357(+)+Scaffold65:2091086-2091376(+)	c22279_g1
PBfusion.1488	Scaffold1978:223129-224006(+)+Scaffold228:1933091-1933352(+)	c42800_g1
PBfusion.1489	Scaffold349:3048170-3057084(+)+Scaffold920:1274141-1274447(+)	c49554_g4
PBfusion.149	Scaffold452:271713-271756(+)+Scaffold669:438144-438482(-)	c36704_g3
PBfusion.1490	Scaffold2046:315873-316037(-)+Scaffold3382:682763-683296(-)	c36689_g1
PBfusion.1491	Scaffold1656:1479082-1479875(-)+Scaffold5598:42814-42937(+)	c41273_g1
PBfusion.1492	Scaffold33692:1939-2051(-)+Scaffold426:2121612-2130147(-)	c46805_g2
PBfusion.1493	Scaffold546:2173365-2176799(+)+Scaffold563:55542-55700(-)	c40700_g1
PBfusion.1494	Scaffold110:860036-860192(-)+Scaffold3345:330996-331398(-)	c35935_g1
PBfusion.1495	Scaffold1443:373668-375486(+)+Scaffold2615:2295875-2296097(-)	c46979_g2
PBfusion.1496	Scaffold228:3511378-3511544(+)+Scaffold3778:486033-486075(-)	c23505_g1
PBfusion.1497	Scaffold295:4912970-4915936(-)+Scaffold822:325296-325501(-)	c49034_g4
PBfusion.1498	Scaffold20773:66761-66825(+)+Scaffold5979:534165-539446(-)	c14419_g1
PBfusion.1499	Scaffold1303:1801353-1802527(-)+Scaffold1552:463992-469778(+)	c49034_g1
PBfusion.15	Scaffold1409:642125-643022(+)+Scaffold1759:750069-750479(+)	c45251_g9
PBfusion.150	Scaffold268:2416220-2416293(+)+Scaffold288:1844707-1845420(-)	c42083_g1
PBfusion.1500	Scaffold3615:12126-16292(+)+Scaffold6201:165155-166522(-)	c48008_g1
PBfusion.1501	Scaffold286:249591-249848(+)+Scaffold873:1238992-1241413(+)	c45988_g1
PBfusion.1502	Scaffold1978:831-948(+)+Scaffold30:4546479-4547602(+)	c33275_g1
PBfusion.1503	Scaffold1399:608531-608623(+)+Scaffold3881:218956-219092(+)	c19573_g1
PBfusion.1504	Scaffold2819:750543-750741(+)+Scaffold4287:1382-2399(+)	c46799_g2
PBfusion.1505	Scaffold2819:166339-167367(-)+Scaffold4019:869208-870268(-)	c46868_g1
PBfusion.1506	Scaffold332:286371-286903(-)+Scaffold423:6276178-6282476(+)	c34822_g1
PBfusion.1507	Scaffold2670:183203-183307(+)+Scaffold558:3276736-3279832(-)	c32930_g1
PBfusion.1508	Scaffold2137:2241428-2247518(-)+Scaffold3528:996263-996522(+)	c48139_g4
PBfusion.1509	Scaffold1192:683290-683542(-)+Scaffold1781:313855-314217(-)	c47690_g2
PBfusion.151	Scaffold2292:2000869-2001406(-)+Scaffold3651:289635-289718(+)	c26785_g1
PBfusion.1510	Scaffold1224:937793-938578(-)+Scaffold578:530335-530575(+)	c48588_g2
PBfusion.1511	Scaffold1474:745862-746123(+)+Scaffold1761:3385525-3386671(+)	c26919_g1
PBfusion.1512	Scaffold4145:425175-442722(+)+Scaffold5516:190441-190512(+)	c47215_g2
PBfusion.1513	Scaffold12221:36959-37157(-)+Scaffold2790:754906-755300(+)	c43731_g1
PBfusion.1514	Scaffold2428:89465-89849(-)+Scaffold6453:723624-736162(+)	c44573_g1
PBfusion.1515	Scaffold2171:11913-13514(+)+Scaffold3186:60342-60679(+)	c20842_g1
PBfusion.1516	Scaffold2268:1857855-1857966(-)+Scaffold979:890140-890489(-)	c42942_g1
PBfusion.1517	Scaffold1629:7574-8764(+)+Scaffold2695:719754-720663(-)	c30647_g1
PBfusion.1518	Scaffold4923:163366-163640(-)+Scaffold6250:365822-366199(-)	c48360_g5
PBfusion.1519	Scaffold2223:988378-988721(-)+Scaffold2609:623814-623850(+)	c52719_g1
PBfusion.152	Scaffold10058:498033-501747(+)+Scaffold833:977937-979350(-)	c34084_g1
PBfusion.1520	Scaffold1268:1760432-1768298(+)+Scaffold1298:232694-233695(+)	c45788_g2
PBfusion.1521	Scaffold2981:315809-315978(-)+Scaffold3918:2126210-2126277(-)	c61411_g1
PBfusion.1522	Scaffold2214:880671-906868(+)+Scaffold295:4938688-4939019(+)	c39668_g1
PBfusion.1523	Scaffold1737:302737-302870(-)+Scaffold922:136565-136644(+)	c23860_g1
PBfusion.1524	Scaffold1219:1439448-1439575(-)+Scaffold2853:430903-433141(-)	c38018_g1
PBfusion.1525	Scaffold30:3292697-3292913(+)+Scaffold423:5779541-5779857(-)	c27899_g1
PBfusion.1526	Scaffold1785:104927-105016(+)+Scaffold3440:186287-191725(+)	c42921_g1
PBfusion.1527	Scaffold1682:922671-923091(+)+Scaffold1963:829184-833824(+)	c37718_g1
PBfusion.1528	Scaffold2704:232048-232125(+)+Scaffold9477:641067-641681(-)	c47354_g1
PBfusion.1529	Scaffold382:118482-118630(-)+Scaffold782:451692-452269(+)	c37243_g1
PBfusion.153	Scaffold674:506512-507211(+)+Scaffold7026:644074-644171(+)	c41082_g1
PBfusion.1530	Scaffold3332:1191361-1191445(+)+Scaffold485:219880-225099(-)	c24770_g1
PBfusion.1531	Scaffold4072:1419916-1420437(+)+Scaffold819:249590-249931(+)	c37963_g2
PBfusion.1532	Scaffold1492:54700-54866(-)+Scaffold659:1246012-1257509(+)	c46071_g2
PBfusion.1533	Scaffold1241:93877-93955(+)+Scaffold6453:1019756-1020004(-)	c25104_g2
PBfusion.1534	Scaffold5447:301198-301324(+)+Scaffold5816:162193-164459(-)	c28455_g1
PBfusion.1535	Scaffold271:1770155-1771710(+)+Scaffold619:235913-236088(+)	c40607_g1
PBfusion.1536	Scaffold3106:172845-172911(-)+Scaffold757:328171-330396(-)	c16799_g1
PBfusion.1537	Scaffold278:1617471-1618495(-)+Scaffold809:138071-146106(-)	c46797_g1
PBfusion.1538	Scaffold1154:1258959-1261424(+)+Scaffold2206:262020-262059(-)	c15117_g1
PBfusion.1539	Scaffold2014:210135-211002(+)+Scaffold4094:18079-18221(-)	c39571_g1
PBfusion.154	Scaffold2904:195661-195853(-)+Scaffold4800:637680-665116(-)	c47106_g2
PBfusion.1540	Scaffold251:3260201-3268303(+)+Scaffold3130:97723-97838(-)	c25941_g1
PBfusion.1541	Scaffold154:1199878-1201430(+)+Scaffold3186:819930-820019(-)	c31627_g1
PBfusion.1542	Scaffold1241:536870-537982(+)+Scaffold3838:648236-656397(-)	c46554_g1
PBfusion.1543	Scaffold12932:355559-355784(+)+Scaffold759:236930-239192(-)	c46480_g1
PBfusion.1544	Scaffold1672:578893-579172(-)+Scaffold2782:409133-414706(+)	c47998_g3
PBfusion.1545	Scaffold3327:1180274-1183032(-)+Scaffold3629:984652-985155(+)	c46480_g8
PBfusion.1546	Scaffold1443:545530-545841(-)+Scaffold4206:990663-990818(+)	c18086_g1
PBfusion.1547	Scaffold5206:180821-181126(-)+Scaffold7274:445308-454680(+)	c48508_g1
PBfusion.1548	Scaffold6095:1064681-1064789(+)+Scaffold6735:417441-417669(+)	c11775_g1
PBfusion.1549	Scaffold1035:68207-68315(-)+Scaffold568:677247-677534(+)	c49374_g6
PBfusion.155	Scaffold5282:145654-146138(-)+Scaffold93:1500842-1501025(-)	c48460_g9
PBfusion.1550	Scaffold30:5241381-5241843(-)+Scaffold981:872750-873025(+)	c49374_g5
PBfusion.1551	Scaffold2372:203225-203857(+)+Scaffold387:569910-570321(+)	c41692_g1
PBfusion.1552	Scaffold1857:1622138-1622228(+)+Scaffold2762:793455-802927(-)	c44845_g1
PBfusion.1553	Scaffold1345:607096-611815(-)+Scaffold487:121693-121839(+)	c46101_g1
PBfusion.1554	Scaffold1417:594684-595350(+)+Scaffold619:775873-775921(+)	c45773_g2
PBfusion.1555	Scaffold4208:689610-689996(+)+Scaffold4701:887999-888128(+)	c21833_g1
PBfusion.1556	Scaffold15458:1512-2762(+)+Scaffold3522:448844-449395(+)	c43325_g1
PBfusion.1557	Scaffold278:500721-500902(-)+Scaffold8716:190670-190823(-)	c23014_g1
PBfusion.1558	Scaffold3176:449209-449350(+)+Scaffold3908:308703-314251(-)	c39974_g1
PBfusion.1559	Scaffold2971:60216-60265(-)+Scaffold4669:1071868-1072154(+)	c46753_g3
PBfusion.156	Scaffold1784:713677-717226(+)+Scaffold1989:1278956-1279162(+)	c45878_g1
PBfusion.1560	Scaffold1963:1022738-1032742(-)+Scaffold5003:720756-720924(-)	c45170_g2
PBfusion.1561	Scaffold1833:687908-687957(+)+Scaffold2982:1393575-1393769(-)	c17361_g1
PBfusion.1562	Scaffold3475:218215-222042(-)+Scaffold5767:1253703-1254316(-)	c44735_g1
PBfusion.1563	Scaffold1178:303361-304504(-)+Scaffold3113:373079-373255(-)	c42349_g1
PBfusion.1564	Scaffold5700:84912-85168(-)+Scaffold6260:318704-318743(+)	c868_g1
PBfusion.1565	Scaffold25096:14494-32187(+)+Scaffold814:2590323-2590504(+)	c42761_g1
PBfusion.1566	Scaffold285:378996-381141(-)+Scaffold5417:167883-168130(+)	c47678_g1
PBfusion.1567	Scaffold4430:92079-92563(-)+Scaffold523:792872-795923(+)	c48122_g2
PBfusion.1568	Scaffold433:3760084-3767343(+)+Scaffold769:1129176-1129475(-)	c44669_g1
PBfusion.1569	Scaffold1916:2467681-2467918(+)+Scaffold2379:994453-994484(+)	c58045_g1
PBfusion.157	Scaffold154:517550-523287(-)+Scaffold859:2619031-2622256(-)	c46451_g1
PBfusion.1570	Scaffold2518:95582-96053(-)+Scaffold366:658064-658964(-)	c40243_g1
PBfusion.1571	Scaffold11063:3761-3958(-)+Scaffold874:2146130-2146671(-)	c45901_g1
PBfusion.1572	Scaffold304:128224-129195(+)+Scaffold782:185020-185493(-)	c48679_g2
PBfusion.1573	Scaffold2231:612511-612722(-)+Scaffold2233:371743-378482(-)	c41860_g1
PBfusion.1574	Scaffold1164:1691503-1691618(-)+Scaffold1472:1025288-1025383(+)	c24887_g1
PBfusion.1575	Scaffold2971:234873-235286(-)+Scaffold5677:138794-150538(-)	c48133_g1
PBfusion.1576	Scaffold1775:1184850-1184898(-)+Scaffold179:1115080-1115407(+)	c43380_g1
PBfusion.1577	Scaffold3650:1628299-1628375(-)+Scaffold920:586360-587742(+)	c46680_g1
PBfusion.1578	Scaffold1880:624627-632217(+)+Scaffold284:149413-149931(-)	c43520_g1
PBfusion.1579	Scaffold179:2066234-2072053(-)+Scaffold407:740798-740881(+)	c48820_g2
PBfusion.158	Scaffold2292:2227768-2228147(-)+Scaffold426:4257682-4265215(+)	c48661_g1
PBfusion.1580	Scaffold1252:111782-113928(-)+Scaffold1993:375889-379603(+)	c48792_g3
PBfusion.1581	Scaffold26:790919-791114(-)+Scaffold942:1449831-1449919(-)	c15021_g1
PBfusion.1582	Scaffold41:5487694-5493325(+)+Scaffold886:590932-591099(-)	c48820_g1
PBfusion.1583	Scaffold1857:2557423-2557766(-)+Scaffold978:142916-149859(+)	c45281_g1
PBfusion.1584	Scaffold1067:1863733-1863819(-)+Scaffold1856:1435949-1436166(+)	c48115_g3
PBfusion.1585	Scaffold14949:111676-111866(+)+Scaffold376:436536-436619(+)	c48115_g2
PBfusion.1586	Scaffold741:1752397-1753087(-)+Scaffold869:1975532-1979858(+)	c43720_g1
PBfusion.1587	Scaffold2142:940031-940325(+)+Scaffold5602:1150158-1150730(-)	c44545_g1
PBfusion.1588	Scaffold434:469344-469819(+)+Scaffold626:250793-250848(+)	c15635_g1
PBfusion.1589	Scaffold4362:525557-526740(-)+Scaffold655:1135963-1137203(+)	c39616_g1
PBfusion.159	Scaffold2102:670374-677889(+)+Scaffold5767:1249584-1250071(-)	c47514_g2
PBfusion.1590	Scaffold16605:69187-69274(+)+Scaffold3327:291905-304611(+)	c39183_g2
PBfusion.1591	Scaffold1650:907172-909187(+)+Scaffold624:635959-636036(+)	c48493_g1
PBfusion.1592	Scaffold10137:58696-58738(+)+Scaffold3124:769962-770154(+)	c50406_g1
PBfusion.1593	Scaffold601:896529-896741(+)+Scaffold874:2454372-2454519(-)	c11003_g1
PBfusion.1594	Scaffold157:869228-877984(+)+Scaffold566:1993668-1993751(+)	c48113_g2
PBfusion.1595	Scaffold279:852534-852858(+)+Scaffold5593:10006-10992(+)	c41319_g1
PBfusion.1596	Scaffold3109:42110-42307(+)+Scaffold5598:436549-442017(-)	c42109_g1
PBfusion.1597	Scaffold1175:277284-277348(-)+Scaffold2291:638565-639628(-)	c45838_g1
PBfusion.1598	Scaffold1250:1072826-1072961(+)+Scaffold659:828842-830005(-)	c42303_g1
PBfusion.1599	Scaffold2555:376751-377055(+)+Scaffold889:1054782-1058926(+)	c49319_g1
PBfusion.16	Scaffold1872:570543-570958(+)+Scaffold30:5241857-5241906(-)	c49374_g2
PBfusion.160	Scaffold10485:213773-215004(+)+Scaffold2459:1915481-1916217(+)	c46642_g3
PBfusion.1600	Scaffold426:4159460-4161281(+)+Scaffold4817:928520-928562(-)	c45634_g1
PBfusion.1601	Scaffold820:2491689-2518267(+)+Scaffold889:530616-530958(-)	c44675_g2
PBfusion.1602	Scaffold1185:1168214-1168301(-)+Scaffold1341:2253328-2255119(+)	c42812_g1
PBfusion.1603	Scaffold4589:60734-60845(-)+Scaffold570:1182256-1182367(-)	c66159_g1
PBfusion.1604	Scaffold5779:408911-409238(-)+Scaffold660:4912883-4912983(-)	c47836_g1
PBfusion.1605	Scaffold175:43366-43406(-)+Scaffold2275:1676581-1676846(-)	c18289_g1
PBfusion.1606	Scaffold2259:211520-211602(+)+Scaffold800:529189-530134(+)	c50578_g1
PBfusion.1607	Scaffold3690:2622172-2622452(+)+Scaffold906:11566-11614(-)	c35546_g1
PBfusion.1608	Scaffold3165:679372-681870(-)+Scaffold4571:852607-852708(-)	c41939_g1
PBfusion.1609	Scaffold645:55665-55757(+)+Scaffold786:591749-592238(-)	c46563_g2
PBfusion.161	Scaffold206:1229152-1234298(-)+Scaffold2579:798926-798963(-)	c48431_g7
PBfusion.1610	Scaffold139:2238592-2238693(-)+Scaffold938:238135-239876(+)	c33619_g1
PBfusion.1611	Scaffold261:282915-285407(-)+Scaffold5804:782346-790434(+)	c48558_g4
PBfusion.1612	Scaffold635:151452-152980(+)+Scaffold991:824237-825845(+)	c35002_g1
PBfusion.1613	Scaffold556:1640-2083(+)+Scaffold8160:426252-426681(+)	c46885_g1
PBfusion.1614	Scaffold1466:2329356-2329557(+)+Scaffold2132:1890559-1891753(-)	c43043_g1
PBfusion.1615	Scaffold4993:922521-922645(-)+Scaffold628:1639770-1651996(+)	c49025_g3
PBfusion.1616	Scaffold516:402340-406614(-)+Scaffold7231:295399-295544(-)	c44673_g1
PBfusion.1617	Scaffold1185:1922462-1922495(+)+Scaffold510:381575-384787(-)	c34654_g1
PBfusion.1618	Scaffold4449:358957-367223(+)+Scaffold833:1402960-1403514(-)	c46683_g1
PBfusion.1619	Scaffold1175:1347650-1362875(-)+Scaffold302:609367-609493(-)	c46690_g6
PBfusion.162	Scaffold1970:1810854-1811222(-)+Scaffold3897:124729-124793(+)	c63391_g1
PBfusion.1620	Scaffold2291:698864-699437(-)+Scaffold255:68636-68822(+)	c25279_g1
PBfusion.1621	Scaffold1250:412729-413067(-)+Scaffold387:2543136-2543172(+)	c67004_g1
PBfusion.1622	Scaffold1045:1055855-1055986(+)+Scaffold3590:112073-117742(+)	c46429_g1
PBfusion.1623	Scaffold1504:110981-112733(-)+Scaffold230:884582-884770(+)	c42830_g1
PBfusion.1624	Scaffold304:705278-710606(-)+Scaffold304:767845-767931(-)	c44087_g1
PBfusion.1625	Scaffold347:610937-611036(+)+Scaffold765:1179861-1184158(+)	c41916_g1
PBfusion.1626	Scaffold558:1907299-1907404(+)+Scaffold656:533483-534812(+)	c48582_g4
PBfusion.1627	Scaffold2042:1657307-1657429(-)+Scaffold5711:39337-39843(-)	c28763_g1
PBfusion.1628	Scaffold13178:202727-202920(+)+Scaffold1935:307419-310983(-)	c48676_g2
PBfusion.1629	Scaffold2322:1175815-1175960(-)+Scaffold276:60694-61151(+)	c70081_g1
PBfusion.163	Scaffold1135:2225966-2226587(-)+Scaffold1443:628930-635794(-)	c41080_g1
PBfusion.1630	Scaffold283:2087367-2088115(+)+Scaffold397:398621-398722(-)	c46776_g1
PBfusion.1631	Scaffold1645:53211-53360(-)+Scaffold3920:1775949-1785818(-)	c46750_g1
PBfusion.1632	Scaffold2979:26187-30620(-)+Scaffold628:3206805-3206873(+)	c42344_g1
PBfusion.1633	Scaffold509:4151424-4151567(+)+Scaffold694:866406-866521(+)	c48775_g2
PBfusion.1634	Scaffold3165:776689-778942(+)+Scaffold3471:107829-108075(+)	c40482_g1
PBfusion.1635	Scaffold1287:125639-130840(-)+Scaffold2803:33926-34155(+)	c47207_g2
PBfusion.1636	Scaffold3778:757634-758620(+)+Scaffold4908:392987-393560(+)	c42111_g1
PBfusion.1637	Scaffold14141:112021-112185(-)+Scaffold1858:328044-328612(+)	c37626_g1
PBfusion.1638	Scaffold2069:295559-295754(-)+Scaffold2806:33197-33260(+)	c10463_g1
PBfusion.1639	Scaffold3542:835602-836037(+)+Scaffold605:1667103-1684057(-)	c1546_g1
PBfusion.164	Scaffold1167:2040849-2040900(+)+Scaffold762:581010-581629(+)	c38762_g2
PBfusion.1640	Scaffold1474:744382-745860(+)+Scaffold1713:1396617-1402905(-)	c34668_g2
PBfusion.1641	Scaffold3920:1438600-1439507(+)+Scaffold5226:183849-190057(+)	c47600_g1
PBfusion.1642	Scaffold171:449903-451647(+)+Scaffold2772:1204152-1215897(-)	c38480_g1
PBfusion.1643	Scaffold14718:170803-170995(+)+Scaffold304:139175-154750(+)	c46477_g1
PBfusion.1644	Scaffold3046:905681-915057(+)+Scaffold560:2107457-2108155(+)	c49020_g1
PBfusion.1645	Scaffold2036:385073-387074(+)+Scaffold2924:44441-44557(+)	c46270_g1
PBfusion.1646	Scaffold18737:46316-46978(-)+Scaffold459:1376344-1376842(+)	c48417_g4
PBfusion.1647	Scaffold1466:1404034-1406681(+)+Scaffold30:3773716-3773858(+)	c47594_g1
PBfusion.1648	Scaffold2603:1245746-1246803(+)+Scaffold793:1226019-1226099(+)	c20211_g1
PBfusion.1649	Scaffold12502:500696-503128(+)+Scaffold1482:18684-19082(+)	c46352_g1
PBfusion.165	Scaffold2135:402724-402930(+)+Scaffold7687:1342851-1355338(-)	c47338_g2
PBfusion.1650	Scaffold1605:272733-276399(-)+Scaffold5:379748-386888(+)	c46300_g1
PBfusion.1651	Scaffold4093:1082296-1082387(+)+Scaffold604:1760792-1760972(-)	c33368_g1
PBfusion.1652	Scaffold1358:201988-205115(+)+Scaffold1358:305765-305847(+)	c41889_g3
PBfusion.1653	Scaffold640:1313211-1313581(+)+Scaffold8239:22902-23799(-)	c44784_g2
PBfusion.1654	Scaffold10460:6525-6862(+)+Scaffold432:1470248-1472180(-)	c45696_g1
PBfusion.1655	Scaffold2250:1715220-1715360(-)+Scaffold546:1757119-1757202(+)	c13087_g1
PBfusion.1656	Scaffold13025:3507-3706(+)+Scaffold3717:1150894-1150944(-)	c78832_g1
PBfusion.1657	Scaffold1291:189799-207858(+)+Scaffold258:1883906-1884182(-)	c38198_g1
PBfusion.1658	Scaffold12447:772213-779013(-)+Scaffold344:1374914-1375156(+)	c48440_g1
PBfusion.1659	Scaffold197:721441-722271(+)+Scaffold513:1216298-1216348(+)	c42354_g2
PBfusion.166	Scaffold3369:186125-186477(-)+Scaffold4012:725399-729572(-)	c44254_g1
PBfusion.1660	Scaffold2753:205571-206483(-)+Scaffold81:1112136-1112640(-)	c29110_g1
PBfusion.1661	Scaffold1432:58549-71080(-)+Scaffold665:703272-718782(-)	c43162_g1
PBfusion.1662	Scaffold3591:121472-122837(-)+Scaffold36:61857-61910(-)	c11528_g1
PBfusion.1663	Scaffold2490:226741-233597(+)+Scaffold684:289472-289860(-)	c45718_g1
PBfusion.1664	Scaffold119:456997-457150(+)+Scaffold2291:640079-640745(-)	c32974_g1
PBfusion.1665	Scaffold1366:3267119-3267205(-)+Scaffold3457:557486-566291(-)	c47052_g2
PBfusion.1666	Scaffold1878:615563-615985(-)+Scaffold2611:1146503-1150222(+)	c41966_g1
PBfusion.1667	Scaffold1182:3339959-3343056(-)+Scaffold300:1196518-1205166(+)	c42717_g1
PBfusion.1668	Scaffold1170:1662761-1663044(-)+Scaffold3556:1464423-1464499(+)	c69042_g1
PBfusion.1669	Scaffold597:124245-136301(+)+Scaffold91:601205-601437(+)	c46420_g1
PBfusion.167	Scaffold10411:65155-69795(-)+Scaffold3462:827401-832038(+)	c47900_g3
PBfusion.1670	Scaffold177:4099492-4099524(+)+Scaffold309:626985-627353(+)	c47875_g1
PBfusion.1671	Scaffold1951:537491-537700(+)+Scaffold344:1822881-1827580(-)	c49195_g1
PBfusion.1672	Scaffold1645:53359-53736(+)+Scaffold433:2415509-2416032(+)	c29416_g1
PBfusion.1673	Scaffold1433:188836-188958(-)+Scaffold2301:326962-327063(-)	c52899_g1
PBfusion.1674	Scaffold111:43568-52749(+)+Scaffold2002:149018-149302(+)	c48763_g1
PBfusion.1675	Scaffold1104:2629210-2629364(-)+Scaffold1274:415276-415898(-)	c47742_g6
PBfusion.1676	Scaffold1822:1487958-1488347(-)+Scaffold280:1530103-1530218(-)	c47742_g7
PBfusion.1677	Scaffold2074:803381-803521(+)+Scaffold581:248555-249692(+)	c38216_g1
PBfusion.1678	Scaffold3522:26715-26801(+)+Scaffold940:360759-363235(-)	c49639_g3
PBfusion.1679	Scaffold1877:299687-299830(+)+Scaffold2172:218226-222419(-)	c44298_g2
PBfusion.168	Scaffold1662:697044-697156(-)+Scaffold81:977113-988518(+)	c47900_g6
PBfusion.1680	Scaffold1786:843607-849558(+)+Scaffold665:436034-439433(-)	c46967_g1
PBfusion.1681	Scaffold10805:660781-660815(-)+Scaffold390:555586-555784(+)	c47501_g1
PBfusion.1682	Scaffold13658:682469-682504(+)+Scaffold3698:1325568-1326589(+)	c37268_g1
PBfusion.1683	Scaffold3046:625555-625633(-)+Scaffold8479:781515-782025(+)	c33039_g1
PBfusion.1684	Scaffold4:488185-504343(-)+Scaffold6577:421878-422061(-)	c46413_g2
PBfusion.1685	Scaffold3186:617611-617751(+)+Scaffold3756:138353-138513(+)	c12002_g1
PBfusion.1686	Scaffold1541:162973-163773(+)+Scaffold372:1739588-1739787(+)	c39895_g1
PBfusion.1687	Scaffold1268:1779329-1779818(-)+Scaffold1923:225004-225057(-)	c3862_g1
PBfusion.1688	Scaffold2695:284223-284561(-)+Scaffold30:5663671-5673214(+)	c40864_g1
PBfusion.1689	Scaffold1105:523868-526029(+)+Scaffold1341:4435696-4435784(-)	c40863_g2
PBfusion.169	Scaffold12932:318337-318466(+)+Scaffold759:286642-292765(-)	c38598_g1
PBfusion.1690	Scaffold1219:2317869-2318452(+)+Scaffold1332:753565-754021(+)	c32030_g2
PBfusion.1691	Scaffold2233:442958-443087(+)+Scaffold482:954136-954611(-)	c55535_g1
PBfusion.1692	Scaffold3831:300127-301002(-)+Scaffold401:992548-992812(-)	c41131_g1
PBfusion.1693	Scaffold1571:230280-230613(+)+Scaffold2233:991827-994465(-)	c35516_g1
PBfusion.1694	Scaffold1181:181020-181675(-)+Scaffold640:552686-552745(+)	c48879_g3
PBfusion.1695	Scaffold29113:1997-5712(-)+Scaffold975:829009-829198(-)	c44998_g2
PBfusion.1696	Scaffold225:813086-816813(+)+Scaffold5090:652255-652910(+)	c44141_g4
PBfusion.1697	Scaffold3359:100635-107135(-)+Scaffold797:440141-440738(-)	c44721_g1
PBfusion.1698	Scaffold463:1570686-1570765(+)+Scaffold509:712401-712916(-)	c48657_g4
PBfusion.1699	Scaffold2615:788815-790575(+)+Scaffold874:2084701-2084875(+)	c45294_g1
PBfusion.17	Scaffold21208:6767-6834(+)+Scaffold2436:174587-174996(-)	c23981_g1
PBfusion.170	Scaffold1695:4953037-4953111(+)+Scaffold423:1583434-1583584(+)	c9682_g1
PBfusion.1700	Scaffold21208:5011-5055(-)+Scaffold930:399866-400302(-)	c9247_g1
PBfusion.1701	Scaffold15068:11494-13356(-)+Scaffold604:1102472-1109648(+)	c40211_g1
PBfusion.1702	Scaffold1857:3211756-3212112(+)+Scaffold2472:330132-347226(+)	c44436_g3
PBfusion.1703	Scaffold5276:1062630-1062784(-)+Scaffold984:685178-688086(+)	c49480_g2
PBfusion.1704	Scaffold4152:888826-889118(-)+Scaffold480:2240899-2249167(-)	c49480_g5
PBfusion.1705	Scaffold1349:641904-656957(-)+Scaffold2420:1639628-1641367(+)	c47556_g1
PBfusion.1706	Scaffold2952:613449-613508(-)+Scaffold4050:766670-767696(+)	c34867_g1
PBfusion.1707	Scaffold3114:1241560-1243609(-)+Scaffold479:192434-192712(-)	c48472_g1
PBfusion.1708	Scaffold2164:1020207-1020287(+)+Scaffold793:663503-664952(-)	c38834_g1
PBfusion.1709	Scaffold1737:87760-88062(+)+Scaffold8704:181870-204914(-)	c46581_g1
PBfusion.171	Scaffold2435:217277-221170(+)+Scaffold3619:1001115-1001974(+)	c48624_g4
PBfusion.1710	Scaffold1786:365943-366006(-)+Scaffold2112:942085-954390(+)	c28820_g1
PBfusion.1711	Scaffold2774:306335-306384(+)+Scaffold3457:1475936-1476102(-)	c2233_g1
PBfusion.1712	Scaffold3950:142739-142784(+)+Scaffold7882:969632-974976(-)	c4768_g1
PBfusion.1713	Scaffold4229:1132-1313(-)+Scaffold4430:811713-811861(+)	c17123_g1
PBfusion.1714	Scaffold1227:559447-559673(-)+Scaffold561:87396-98040(-)	c48860_g1
PBfusion.1715	Scaffold3113:271653-272580(-)+Scaffold674:198283-200105(-)	c49435_g1
PBfusion.1716	Scaffold1759:2033902-2034206(-)+Scaffold2877:11412-11482(+)	c60898_g1
PBfusion.1717	Scaffold1374:1090722-1097067(-)+Scaffold3330:916222-916674(-)	c49580_g1
PBfusion.1718	Scaffold3439:543757-544149(-)+Scaffold3500:1579134-1579449(-)	c48423_g2
PBfusion.1719	Scaffold4950:930233-930428(+)+Scaffold5677:492684-492952(+)	c49264_g4
PBfusion.172	Scaffold313:1256861-1258851(+)+Scaffold6390:23771-24680(+)	c43985_g1
PBfusion.1720	Scaffold2838:272913-278643(-)+Scaffold492:1736677-1736873(+)	c38062_g1
PBfusion.1721	Scaffold1093:731822-735866(-)+Scaffold1099:849432-849580(+)	c48866_g3
PBfusion.1722	Scaffold2472:387832-391851(+)+Scaffold816:1923472-1924064(+)	c44889_g1
PBfusion.1723	Scaffold1968:532812-532967(-)+Scaffold251:2752914-2768626(+)	c48708_g2
PBfusion.1724	Scaffold215:602476-603592(+)+Scaffold3973:749836-755697(-)	c42587_g1
PBfusion.1725	Scaffold2301:866117-867414(-)+Scaffold776:265256-266170(-)	c41184_g1
PBfusion.1726	Scaffold2844:2500590-2504183(+)+Scaffold387:725584-725661(+)	c37153_g1
PBfusion.1727	Scaffold2290:750939-751018(-)+Scaffold4224:390876-391272(-)	c22625_g1
PBfusion.1728	Scaffold1019:1943349-1951055(-)+Scaffold1203:287662-288169(+)	c44460_g1
PBfusion.1729	Scaffold1032:233149-233192(-)+Scaffold17:1050933-1051101(+)	c3376_g1
PBfusion.173	Scaffold1366:3883022-3883550(+)+Scaffold18:677917-677970(+)	c48502_g4
PBfusion.1730	Scaffold3876:1557325-1557749(+)+Scaffold4041:208785-208845(+)	c33051_g1
PBfusion.1731	Scaffold1593:1730900-1732571(-)+Scaffold464:64273-64873(-)	c48307_g2
PBfusion.1732	Scaffold1598:2951523-2952708(+)+Scaffold2613:3072695-3073671(-)	c48997_g2
PBfusion.1733	Scaffold2942:307546-307695(-)+Scaffold426:3175440-3175518(+)	c53603_g1
PBfusion.1734	Scaffold267:405833-405928(+)+Scaffold7573:200453-218659(+)	c44049_g1
PBfusion.1735	Scaffold4581:172114-172145(+)+Scaffold572:1935285-1935455(-)	c77477_g1
PBfusion.1736	Scaffold117:77592-77689(-)+Scaffold409:2758937-2762398(-)	c42593_g1
PBfusion.1737	Scaffold2181:856392-862914(-)+Scaffold610:1437611-1438061(+)	c48230_g2
PBfusion.1738	Scaffold1739:277059-277230(+)+Scaffold3161:1295069-1296339(+)	c42652_g3
PBfusion.1739	Scaffold21269:84455-86442(-)+Scaffold754:141513-141687(-)	c44929_g2
PBfusion.174	Scaffold1329:61192-61359(-)+Scaffold558:2766189-2767618(+)	c44751_g1
PBfusion.1740	Scaffold2774:321677-321811(+)+Scaffold3641:202555-202839(-)	c12122_g1
PBfusion.1741	Scaffold1770:2296698-2298658(-)+Scaffold4145:455014-455607(+)	c44801_g1
PBfusion.1742	Scaffold4422:933406-933583(+)+Scaffold509:3987539-3991084(+)	c5746_g2
PBfusion.1743	Scaffold1823:957428-966662(-)+Scaffold5:698236-698306(+)	c39831_g1
PBfusion.1744	Scaffold251:503-770(-)+Scaffold7172:335103-335136(-)	c75194_g1
PBfusion.1745	Scaffold114:2127281-2127554(+)+Scaffold16639:45402-46856(+)	c47385_g4
PBfusion.1746	Scaffold2102:168974-169410(+)+Scaffold736:2771797-2775141(+)	c31778_g1
PBfusion.1747	Scaffold17:35236-40979(+)+Scaffold5784:699177-700526(-)	c45679_g1
PBfusion.1748	Scaffold2547:90065-90506(-)+Scaffold2881:656903-671469(-)	c46602_g1
PBfusion.1749	Scaffold2450:1960827-1961558(-)+Scaffold548:251252-254387(-)	c41985_g1
PBfusion.175	Scaffold1308:805181-805445(+)+Scaffold454:927402-934497(+)	c46214_g1
PBfusion.1750	Scaffold1568:108967-109184(-)+Scaffold455:1273888-1273981(-)	c48511_g2
PBfusion.1751	Scaffold1085:2082062-2083765(-)+Scaffold2420:1211016-1211886(-)	c41402_g1
PBfusion.1752	Scaffold1737:299870-300026(-)+Scaffold4094:28179-45421(-)	c45865_g1
PBfusion.1753	Scaffold1571:437151-437369(-)+Scaffold2002:870899-872585(-)	c45230_g1
PBfusion.1754	Scaffold1354:115148-115217(+)+Scaffold7774:685338-685580(+)	c10573_g1
PBfusion.1755	Scaffold12129:518693-521770(+)+Scaffold2808:125033-125138(+)	c46789_g3
PBfusion.1756	Scaffold2564:339884-340081(+)+Scaffold3171:70958-71060(-)	c35254_g2
PBfusion.1757	Scaffold1846:2132681-2132723(-)+Scaffold336:142877-155333(-)	c42960_g1
PBfusion.1758	Scaffold3966:227586-227799(-)+Scaffold4701:820214-820250(-)	c46192_g1
PBfusion.1759	Scaffold1076:1697032-1697080(+)+Scaffold3727:849452-853342(-)	c43397_g2
PBfusion.176	Scaffold3482:1231943-1232726(+)+Scaffold897:83169-83324(+)	c39983_g1
PBfusion.1760	Scaffold1076:1696775-1697080(+)+Scaffold3639:397659-397921(+)	c43397_g3
PBfusion.1761	Scaffold12239:1171-1215(+)+Scaffold2901:414051-414438(-)	c49432_g7
PBfusion.1762	Scaffold251:1129820-1130169(+)+Scaffold965:427520-459423(+)	c44156_g1
PBfusion.1763	Scaffold1551:652299-652345(+)+Scaffold2042:146124-146729(+)	c49338_g3
PBfusion.1764	Scaffold1299:174799-175154(-)+Scaffold1551:643842-653412(+)	c49338_g2
PBfusion.1765	Scaffold1093:664677-667333(+)+Scaffold1538:489571-489903(-)	c42480_g1
PBfusion.1766	Scaffold1821:1247622-1249172(+)+Scaffold423:1226652-1226690(-)	c46457_g1
PBfusion.1767	Scaffold2153:1497338-1502930(+)+Scaffold974:1751400-1751730(+)	c48183_g2
PBfusion.1768	Scaffold11516:83303-93172(-)+Scaffold5220:1704308-1704483(+)	c48223_g3
PBfusion.1769	Scaffold15433:316411-316628(-)+Scaffold2133:453361-473356(-)	c45320_g1
PBfusion.177	Scaffold2093:54241-55194(+)+Scaffold395:879374-880262(-)	c44074_g1
PBfusion.1770	Scaffold1169:49050-49095(+)+Scaffold870:285914-286370(+)	c48223_g5
PBfusion.1771	Scaffold5979:240403-240863(-)+Scaffold60:3060837-3060926(-)	c48838_g2
PBfusion.1772	Scaffold1295:645281-649214(-)+Scaffold212:85803-85927(-)	c41056_g1
PBfusion.1773	Scaffold2114:243907-244590(-)+Scaffold397:2263465-2263593(+)	c44406_g2
PBfusion.1774	Scaffold8456:11287-17343(+)+Scaffold942:1461823-1462012(-)	c47622_g1
PBfusion.1775	Scaffold513:699421-699673(-)+Scaffold7422:363261-372297(+)	c48051_g3
PBfusion.1776	Scaffold1889:65917-66130(+)+Scaffold3876:1673128-1673355(-)	c43247_g1
PBfusion.1777	Scaffold434:23964-25617(+)+Scaffold6575:643423-650930(-)	c44933_g2
PBfusion.1778	Scaffold2348:2287348-2287409(+)+Scaffold4916:478598-480931(-)	c39652_g1
PBfusion.1779	Scaffold1761:2071576-2071806(-)+Scaffold433:2423340-2423388(+)	c44439_g2
PBfusion.178	Scaffold2142:543386-544929(+)+Scaffold429:385340-385490(+)	c36371_g1
PBfusion.1780	Scaffold177:4094008-4094297(-)+Scaffold237:1222926-1228076(-)	c47428_g2
PBfusion.1781	Scaffold1085:3690190-3690232(-)+Scaffold8757:455626-455807(+)	c60856_g1
PBfusion.1782	Scaffold1308:895975-899347(+)+Scaffold8336:409086-420629(+)	c49244_g1
PBfusion.1783	Scaffold18:751312-753056(+)+Scaffold1833:644360-644504(-)	c39402_g1
PBfusion.1784	Scaffold597:3017464-3019755(-)+Scaffold656:2013247-2014261(+)	c46435_g2
PBfusion.1785	Scaffold1561:27995-28052(+)+Scaffold730:927334-927721(+)	c25391_g1
PBfusion.1786	Scaffold1659:1132059-1132578(+)+Scaffold3312:327567-328322(+)	c48455_g1
PBfusion.1787	Scaffold1281:634893-635100(-)+Scaffold2547:1110219-1116896(+)	c48780_g2
PBfusion.1788	Scaffold183:900168-924758(+)+Scaffold7482:232356-236185(-)	c42594_g1
PBfusion.1789	Scaffold4050:1201726-1201981(+)+Scaffold810:2216426-2217981(-)	c39030_g1
PBfusion.179	Scaffold1677:873534-880993(-)+Scaffold3679:156663-157291(+)	c47840_g1
PBfusion.1790	Scaffold3635:529034-529321(-)+Scaffold656:2136683-2143266(-)	c43557_g1
PBfusion.1791	Scaffold1379:1057924-1058028(-)+Scaffold956:178576-178829(-)	c8096_g1
PBfusion.1792	Scaffold175:500533-500589(-)+Scaffold509:1854341-1854813(+)	c39329_g2
PBfusion.1793	Scaffold2211:971688-971760(-)+Scaffold387:2507867-2510853(+)	c49251_g5
PBfusion.1794	Scaffold2205:921421-922760(+)+Scaffold434:392670-392933(+)	c47282_g1
PBfusion.1795	Scaffold1462:400761-401358(+)+Scaffold1462:416875-417478(+)	c45716_g4
PBfusion.1796	Scaffold1001:479212-479264(-)+Scaffold775:126746-127041(+)	c49674_g2
PBfusion.1797	Scaffold268:585516-595791(-)+Scaffold793:727255-727429(+)	c37532_g1
PBfusion.1798	Scaffold1051:1839448-1851791(+)+Scaffold73:723565-723764(-)	c47128_g1
PBfusion.1799	Scaffold2148:1565080-1565219(-)+Scaffold282:786731-798993(+)	c48131_g1
PBfusion.18	Scaffold1695:2384355-2384593(-)+Scaffold278:887457-892741(-)	c43910_g1
PBfusion.180	Scaffold1784:107653-108875(-)+Scaffold1989:2614100-2614462(-)	c41492_g1
PBfusion.1800	Scaffold1720:980747-981416(+)+Scaffold639:1146272-1146486(+)	c41575_g2
PBfusion.1801	Scaffold3046:37715-38038(-)+Scaffold3254:806226-808614(-)	c48473_g4
PBfusion.1802	Scaffold1413:4383-4439(+)+Scaffold650:138447-138627(-)	c691_g1
PBfusion.1803	Scaffold1194:1074276-1075820(+)+Scaffold839:298316-304385(+)	c32992_g1
PBfusion.1804	Scaffold2181:122017-125908(+)+Scaffold3639:1350341-1350576(+)	c48876_g3
PBfusion.1805	Scaffold1076:1193034-1193274(+)+Scaffold1845:210986-211033(-)	c42757_g2
PBfusion.1806	Scaffold220:38573-38911(+)+Scaffold411:1803772-1804242(-)	c32569_g1
PBfusion.1807	Scaffold11188:785002-793340(-)+Scaffold1860:336317-336463(-)	c32430_g1
PBfusion.1808	Scaffold1745:250877-251057(+)+Scaffold404:1158781-1164489(-)	c43133_g1
PBfusion.1809	Scaffold873:1338614-1339720(-)+Scaffold875:148375-153967(-)	c44572_g1
PBfusion.181	Scaffold3456:1850-1939(+)+Scaffold7351:82005-82201(+)	c16134_g1
PBfusion.1810	Scaffold1315:352525-352754(+)+Scaffold2145:1121854-1121895(-)	c80839_g1
PBfusion.1811	Scaffold1605:272543-272735(-)+Scaffold17709:26746-26806(-)	c5637_g1
PBfusion.1812	Scaffold1059:2273823-2274636(-)+Scaffold592:1542729-1542794(+)	c40894_g1
PBfusion.1813	Scaffold1241:606382-606426(-)+Scaffold2148:821966-822155(+)	c45272_g3
PBfusion.1814	Scaffold16605:78104-78164(+)+Scaffold5602:1224353-1224954(+)	c33081_g1
PBfusion.1815	Scaffold1832:288266-288787(+)+Scaffold413:1654260-1654635(-)	c48634_g4
PBfusion.1816	Scaffold2032:750903-755631(-)+Scaffold4000:1496045-1496539(+)	c44621_g1
PBfusion.1817	Scaffold3876:789951-790648(-)+Scaffold7081:293905-301894(-)	c21707_g1
PBfusion.1818	Scaffold1228:996561-996766(-)+Scaffold197:321577-329951(-)	c43008_g1
PBfusion.1819	Scaffold455:3375909-3375997(-)+Scaffold4749:558034-571956(+)	c45923_g3
PBfusion.182	Scaffold10162:711-760(-)+Scaffold3591:275209-275510(+)	c36605_g3
PBfusion.1820	Scaffold308:1104203-1109765(-)+Scaffold608:402099-402230(-)	c45584_g2
PBfusion.1821	Scaffold1150:150554-151028(-)+Scaffold8909:131098-131141(-)	c3273_g1
PBfusion.1822	Scaffold1025:1330972-1331037(+)+Scaffold8972:230786-230971(+)	c3809_g1
PBfusion.1823	Scaffold2859:1315201-1328797(+)+Scaffold841:130877-131273(-)	c41712_g1
PBfusion.1824	Scaffold2905:1621429-1621591(-)+Scaffold5412:30411-42502(+)	c48786_g3
PBfusion.1825	Scaffold1104:2601396-2604177(+)+Scaffold6030:470033-470188(+)	c48786_g1
PBfusion.1826	Scaffold3508:159200-159878(+)+Scaffold3809:745573-751984(+)	c42838_g2
PBfusion.1827	Scaffold1715:406974-416227(+)+Scaffold3482:786552-786729(-)	c47126_g4
PBfusion.1828	Scaffold200:135505-136178(-)+Scaffold3102:553935-554092(+)	c43181_g1
PBfusion.1829	Scaffold1305:233888-241671(-)+Scaffold432:1297843-1298002(+)	c38412_g1
PBfusion.183	Scaffold1104:614064-614230(+)+Scaffold1243:1093141-1096867(-)	c43326_g3
PBfusion.1830	Scaffold770:403881-404183(+)+Scaffold875:287166-287252(-)	c32137_g2
PBfusion.1831	Scaffold423:4697783-4698996(+)+Scaffold6545:523571-523976(-)	c43309_g1
PBfusion.1832	Scaffold2148:182291-182483(+)+Scaffold5270:213512-213832(-)	c45614_g3
PBfusion.1833	Scaffold2169:1446798-1450134(-)+Scaffold3620:241487-241563(-)	c46490_g1
PBfusion.1834	Scaffold188:128863-128923(-)+Scaffold4428:41049-41569(-)	c47226_g1
PBfusion.1835	Scaffold1708:280898-281099(-)+Scaffold708:1579983-1580138(-)	c49506_g1
PBfusion.1836	Scaffold212:480650-480921(-)+Scaffold3501:155093-159841(-)	c48264_g1
PBfusion.1837	Scaffold17:735418-735517(+)+Scaffold2145:3125302-3125524(+)	c22423_g1
PBfusion.1838	Scaffold3124:211516-213201(-)+Scaffold713:1853029-1853134(-)	c498_g1
PBfusion.1839	Scaffold3727:639040-639430(-)+Scaffold4295:1718980-1719011(-)	c49826_g1
PBfusion.184	Scaffold1332:595275-596283(-)+Scaffold54:621393-621584(-)	c49339_g2
PBfusion.1840	Scaffold2148:830633-830703(+)+Scaffold3845:85811-90870(+)	c46031_g1
PBfusion.1841	Scaffold2632:746889-783759(+)+Scaffold4244:804697-815208(-)	c49059_g1
PBfusion.1842	Scaffold1787:4942-5028(-)+Scaffold869:1909752-1909906(-)	c26110_g1
PBfusion.1843	Scaffold157:957105-957484(+)+Scaffold871:1220405-1222496(-)	c40034_g2
PBfusion.1844	Scaffold2880:414100-421008(+)+Scaffold565:387972-388058(+)	c43928_g1
PBfusion.1845	Scaffold1041:499569-512153(-)+Scaffold2924:1627103-1627233(+)	c45085_g1
PBfusion.1846	Scaffold2042:1650165-1652426(-)+Scaffold5507:355585-362135(-)	c45801_g2
PBfusion.1847	Scaffold3061:687626-687974(-)+Scaffold3758:42004-42054(+)	c32041_g1
PBfusion.1848	Scaffold2988:736154-736259(-)+Scaffold407:953612-953771(-)	c23712_g1
PBfusion.1849	Scaffold1354:80293-83418(-)+Scaffold420:663805-664101(+)	c48727_g2
PBfusion.185	Scaffold14763:422175-424578(-)+Scaffold565:353564-355041(-)	c48241_g1
PBfusion.1850	Scaffold1085:3339366-3339725(-)+Scaffold1085:3353115-3353257(-)	c38231_g1
PBfusion.1851	Scaffold1659:1461001-1461234(+)+Scaffold9485:199875-200000(+)	c39014_g2
PBfusion.1852	Scaffold2982:1389454-1389555(-)+Scaffold3775:768249-768497(-)	c28603_g1
PBfusion.1853	Scaffold268:2561843-2567483(-)+Scaffold460:417066-417137(-)	c22605_g1
PBfusion.1854	Scaffold2300:540818-545842(-)+Scaffold4017:283750-284077(+)	c31689_g1
PBfusion.1855	Scaffold2181:1968116-1968575(+)+Scaffold3650:61426-71193(-)	c38249_g2
PBfusion.1856	Scaffold1011:1417470-1417630(+)+Scaffold1290:2909145-2909379(+)	c26337_g1
PBfusion.1857	Scaffold1723:807524-807828(+)+Scaffold4125:353272-356573(+)	c45958_g1
PBfusion.1858	Scaffold1039:667898-668346(+)+Scaffold181:932017-932452(+)	c48337_g3
PBfusion.1859	Scaffold2843:120198-124141(+)+Scaffold60:3069876-3071322(-)	c46307_g3
PBfusion.186	Scaffold1366:4931589-4931629(+)+Scaffold560:1682788-1683662(+)	c74489_g1
PBfusion.1860	Scaffold2796:148898-149255(+)+Scaffold3298:563153-563358(+)	c47291_g1
PBfusion.1861	Scaffold1107:1000723-1004521(-)+Scaffold1290:1751487-1752353(+)	c43110_g1
PBfusion.1862	Scaffold1618:612447-612619(+)+Scaffold5:2427698-2427794(-)	c22277_g1
PBfusion.187	Scaffold4746:247002-250204(-)+Scaffold535:1205771-1206024(-)	c43411_g3
PBfusion.188	Scaffold2394:34187-34448(-)+Scaffold502:298855-303374(+)	c31465_g1
PBfusion.189	Scaffold29113:5727-5813(-)+Scaffold401:1476629-1477444(+)	c11841_g1
PBfusion.19	Scaffold1007:303494-303545(-)+Scaffold1497:571029-571247(+)	c17891_g1
PBfusion.190	Scaffold1909:225069-226411(+)+Scaffold399:3802084-3802394(+)	c42230_g1
PBfusion.191	Scaffold3245:2308242-2308408(-)+Scaffold7171:460878-461592(-)	c34840_g1
PBfusion.192	Scaffold1526:476062-478581(-)+Scaffold487:878186-878547(+)	c47946_g1
PBfusion.193	Scaffold1910:2141202-2141503(+)+Scaffold3449:269924-273928(-)	c38753_g1
PBfusion.194	Scaffold1364:254836-254937(-)+Scaffold4948:28673-30952(-)	c48921_g2
PBfusion.195	Scaffold1268:723626-723838(+)+Scaffold455:120697-121035(-)	c48921_g3
PBfusion.196	Scaffold1764:720460-721658(-)+Scaffold5668:98564-101292(+)	c43767_g2
PBfusion.197	Scaffold16400:493404-493734(+)+Scaffold1673:531164-544610(+)	c47524_g1
PBfusion.198	Scaffold2358:246807-247050(+)+Scaffold367:1537062-1537306(+)	c41808_g1
PBfusion.199	Scaffold13119:335095-345280(-)+Scaffold5447:622768-622915(-)	c48548_g1
PBfusion.2	Scaffold3965:372670-372990(-)+Scaffold5956:54134-54544(-)	c39644_g1
PBfusion.20	Scaffold2712:984620-984674(+)+Scaffold4094:732033-732438(+)	c47094_g3
PBfusion.200	Scaffold1262:1129964-1130233(+)+Scaffold2840:1491089-1497671(+)	c41830_g2
PBfusion.201	Scaffold18:1751242-1751473(-)+Scaffold5684:117825-118207(+)	c36065_g1
PBfusion.202	Scaffold279:914128-924493(+)+Scaffold5003:656810-657085(+)	c48104_g1
PBfusion.203	Scaffold10546:861-894(-)+Scaffold3810:601711-601969(-)	c52888_g1
PBfusion.204	Scaffold201:403884-405299(+)+Scaffold6048:169755-169861(-)	c38852_g1
PBfusion.205	Scaffold1143:405910-406178(-)+Scaffold6167:272836-272873(+)	c26432_g1
PBfusion.206	Scaffold2311:320381-320609(+)+Scaffold6167:272836-272901(+)	c26432_g2
PBfusion.207	Scaffold1471:948747-950060(+)+Scaffold1816:2576326-2580293(+)	c47021_g1
PBfusion.208	Scaffold1759:2031706-2034867(-)+Scaffold566:1695047-1695437(-)	c48385_g1
PBfusion.209	Scaffold1224:303415-303598(+)+Scaffold1795:333442-333643(+)	c28280_g1
PBfusion.21	Scaffold1302:120810-120987(+)+Scaffold7026:866045-866193(+)	c19515_g1
PBfusion.210	Scaffold1246:766921-769407(-)+Scaffold1770:2493423-2493646(-)	c32128_g1
PBfusion.211	Scaffold1689:711620-712038(+)+Scaffold844:2451893-2451945(-)	c36554_g1
PBfusion.212	Scaffold1154:4410562-4410693(-)+Scaffold3877:1397616-1398112(-)	c49369_g2
PBfusion.213	Scaffold1025:276310-276340(-)+Scaffold1650:1171388-1171569(+)	c8170_g1
PBfusion.214	Scaffold1125:136542-136602(+)+Scaffold2099:1524379-1524528(+)	c58113_g1
PBfusion.215	Scaffold1989:2377897-2378024(-)+Scaffold658:702269-702344(-)	c79595_g1
PBfusion.216	Scaffold1472:671635-671675(-)+Scaffold1672:984386-984708(-)	c79983_g1
PBfusion.217	Scaffold17:1113217-1114772(-)+Scaffold204:1097244-1097601(+)	c45800_g1
PBfusion.218	Scaffold1250:115849-115991(+)+Scaffold1987:1683034-1697475(-)	c41468_g1
PBfusion.219	Scaffold1833:662736-662849(+)+Scaffold5447:391349-392116(+)	c46983_g4
PBfusion.22	Scaffold217:577693-580066(-)+Scaffold344:3654683-3654796(-)	c47094_g6
PBfusion.220	Scaffold5484:1059198-1059260(+)+Scaffold9122:57072-57478(-)	c46605_g1
PBfusion.221	Scaffold214:918997-919678(+)+Scaffold3038:691947-692068(+)	c38031_g1
PBfusion.222	Scaffold1855:159517-159653(-)+Scaffold8059:143903-144051(+)	c38964_g1
PBfusion.223	Scaffold2413:259606-267434(+)+Scaffold943:1076437-1076628(-)	c48635_g1
PBfusion.224	Scaffold3595:1236608-1236712(-)+Scaffold4003:785060-788327(+)	c26449_g1
PBfusion.225	Scaffold1851:957752-958407(-)+Scaffold7785:108916-108978(+)	c46064_g3
PBfusion.226	Scaffold286:403515-403703(+)+Scaffold769:1770598-1773364(+)	c48950_g2
PBfusion.227	Scaffold844:844506-844909(+)+Scaffold9023:904471-904619(+)	c48637_g2
PBfusion.228	Scaffold2014:1682666-1683243(+)+Scaffold4924:171785-174594(-)	c48514_g1
PBfusion.229	Scaffold314:1133538-1133600(+)+Scaffold6324:175293-175596(+)	c23608_g1
PBfusion.23	Scaffold2594:1128031-1131028(-)+Scaffold5336:217005-223649(+)	c40047_g1
PBfusion.230	Scaffold1607:632280-632619(+)+Scaffold3595:1388466-1388614(-)	c46921_g3
PBfusion.231	Scaffold5104:92449-92543(-)+Scaffold656:533372-533496(+)	c40278_g1
PBfusion.232	Scaffold6048:99198-104192(+)+Scaffold833:977778-977937(-)	c34984_g1
PBfusion.233	Scaffold188:588624-590014(-)+Scaffold1889:872988-873203(+)	c46433_g1
PBfusion.234	Scaffold1073:1302439-1303608(-)+Scaffold188:588624-588879(-)	c46433_g2
PBfusion.235	Scaffold2980:1889270-1889329(-)+Scaffold875:1654710-1654863(-)	c24739_g1
PBfusion.236	Scaffold1366:4047007-4050344(+)+Scaffold1942:552032-552092(-)	c32721_g1
PBfusion.237	Scaffold348:1398057-1398322(-)+Scaffold4384:708940-710706(-)	c48453_g1
PBfusion.238	Scaffold1759:402439-402546(-)+Scaffold2971:1119356-1138845(-)	c45485_g1
PBfusion.239	Scaffold2758:306028-307232(-)+Scaffold485:691697-697253(-)	c26040_g1
PBfusion.24	Scaffold1049:665538-667614(+)+Scaffold3959:242997-243044(+)	c27445_g1
PBfusion.240	Scaffold2655:1377065-1378439(-)+Scaffold32503:5649-5689(-)	c38930_g1
PBfusion.241	Scaffold1554:517936-518253(+)+Scaffold3668:343601-343632(+)	c53820_g1
PBfusion.242	Scaffold2980:2503636-2508489(-)+Scaffold98:1259125-1259723(+)	c37410_g1
PBfusion.243	Scaffold126:931405-932011(+)+Scaffold5784:323826-336348(+)	c49140_g3
PBfusion.244	Scaffold1685:357894-357967(+)+Scaffold4180:192-2201(-)	c43308_g1
PBfusion.245	Scaffold4621:339093-339132(-)+Scaffold856:513812-514101(+)	c70506_g1
PBfusion.246	Scaffold397:2882203-2891991(-)+Scaffold4244:1237570-1239821(+)	c46491_g2
PBfusion.247	Scaffold1502:246838-247046(-)+Scaffold2121:1625324-1625357(-)	c58086_g1
PBfusion.248	Scaffold16514:2553-2585(+)+Scaffold4500:114489-125207(+)	c44582_g1
PBfusion.249	Scaffold2639:502707-502956(+)+Scaffold46:929511-929635(-)	c37518_g1
PBfusion.25	Scaffold13178:197492-198885(+)+Scaffold1833:910295-910544(+)	c30136_g1
PBfusion.250	Scaffold447:931052-931872(+)+Scaffold659:3849814-3852453(+)	c47090_g1
PBfusion.251	Scaffold1059:2459552-2462846(-)+Scaffold838:1664755-1664911(+)	c47512_g3
PBfusion.252	Scaffold5003:932033-932248(+)+Scaffold529:394224-394457(-)	c45583_g3
PBfusion.253	Scaffold2112:3743581-3752920(+)+Scaffold636:305712-305781(+)	c44804_g1
PBfusion.254	Scaffold1742:80346-80455(+)+Scaffold862:1049286-1050112(+)	c38248_g1
PBfusion.255	Scaffold4659:1154637-1155159(+)+Scaffold4659:1192296-1202128(+)	c47464_g1
PBfusion.256	Scaffold13658:557264-557387(+)+Scaffold9840:3550-3633(+)	c79985_g1
PBfusion.257	Scaffold1583:115563-115980(+)+Scaffold433:1759830-1785250(+)	c49558_g1
PBfusion.258	Scaffold1689:1244350-1244541(+)+Scaffold7123:285992-286083(+)	c75709_g1
PBfusion.259	Scaffold1177:877735-889414(-)+Scaffold532:18997-28652(+)	c40845_g1
PBfusion.26	Scaffold2107:127943-128693(-)+Scaffold502:952800-952923(+)	c40982_g1
PBfusion.260	Scaffold2769:897268-905659(+)+Scaffold3601:553569-554689(+)	c21928_g1
PBfusion.261	Scaffold2800:375926-376085(+)+Scaffold717:2346264-2346376(-)	c49590_g1
PBfusion.262	Scaffold1516:725255-725291(+)+Scaffold2621:201399-201622(-)	c46713_g3
PBfusion.263	Scaffold1025:1225043-1225144(+)+Scaffold1491:388436-388634(+)	c36770_g2
PBfusion.264	Scaffold15934:36917-40178(+)+Scaffold2014:2339162-2339314(-)	c47836_g4
PBfusion.265	Scaffold1480:1068593-1068745(-)+Scaffold5489:673042-682558(-)	c48456_g2
PBfusion.266	Scaffold3426:608982-615503(+)+Scaffold5816:157352-157446(+)	c42444_g1
PBfusion.267	Scaffold1695:4859460-4863549(-)+Scaffold3038:1205879-1206193(+)	c44823_g2
PBfusion.268	Scaffold1989:77807-78428(+)+Scaffold2323:2043640-2043708(+)	c48524_g3
PBfusion.269	Scaffold1044:394293-394351(-)+Scaffold4948:276309-276457(+)	c60096_g1
PBfusion.27	Scaffold3329:1500046-1500245(-)+Scaffold804:1810358-1810619(-)	c59530_g1
PBfusion.270	Scaffold8336:352315-360773(+)+Scaffold986:1671357-1671777(+)	c42579_g1
PBfusion.271	Scaffold3165:762706-762783(-)+Scaffold5:974933-975072(-)	c75509_g1
PBfusion.272	Scaffold5089:110988-111947(-)+Scaffold939:211457-212186(+)	c39431_g2
PBfusion.273	Scaffold1759:1817514-1817605(-)+Scaffold3135:895124-896108(+)	c46748_g2
PBfusion.274	Scaffold1093:740250-740295(-)+Scaffold546:1767277-1767852(+)	c42939_g2
PBfusion.275	Scaffold1268:1413203-1413827(+)+Scaffold3877:1946337-1946457(+)	c48880_g2
PBfusion.276	Scaffold1978:1881418-1896140(+)+Scaffold25203:175061-175472(+)	c49470_g2
PBfusion.277	Scaffold2112:2816511-2825291(+)+Scaffold4667:303278-303435(+)	c35201_g1
PBfusion.278	Scaffold3650:60859-61432(-)+Scaffold790:666984-667629(-)	c48030_g2
PBfusion.279	Scaffold1525:23049-23464(+)+Scaffold1829:284300-284468(+)	c33732_g1
PBfusion.28	Scaffold3754:34046-34160(-)+Scaffold598:1988042-2002780(+)	c48732_g1
PBfusion.280	Scaffold2142:2472744-2482537(-)+Scaffold2881:688567-688754(-)	c36385_g1
PBfusion.281	Scaffold1431:2912-2966(-)+Scaffold3113:766810-773010(+)	c37855_g1
PBfusion.282	Scaffold1099:718649-718997(+)+Scaffold4072:684022-688442(-)	c35654_g1
PBfusion.283	Scaffold4102:362059-364095(+)+Scaffold5628:413146-413478(-)	c48594_g1
PBfusion.284	Scaffold1093:994812-995785(+)+Scaffold713:707377-707553(+)	c49167_g8
PBfusion.285	Scaffold10407:24703-25109(-)+Scaffold979:275569-275813(-)	c5116_g1
PBfusion.286	Scaffold1170:1876693-1879795(+)+Scaffold713:707380-707553(+)	c49167_g2
PBfusion.287	Scaffold3313:1188955-1189393(-)+Scaffold3447:298397-300285(-)	c44526_g1
PBfusion.288	Scaffold746:415559-415772(+)+Scaffold7882:820175-823489(+)	c32259_g1
PBfusion.289	Scaffold1085:2367004-2370046(+)+Scaffold640:671716-671774(+)	c46090_g1
PBfusion.29	Scaffold1285:201356-201401(+)+Scaffold2133:169846-170121(-)	c48732_g2
PBfusion.290	Scaffold2372:131213-131390(+)+Scaffold452:277377-277532(-)	c81963_g1
PBfusion.291	Scaffold1291:850538-851072(-)+Scaffold398:1076341-1076454(+)	c57146_g1
PBfusion.292	Scaffold371:670986-671114(+)+Scaffold4372:821267-822641(-)	c45855_g2
PBfusion.293	Scaffold117:831307-831447(-)+Scaffold2002:568618-579341(-)	c47032_g1
PBfusion.294	Scaffold1742:533109-550788(-)+Scaffold2935:1266837-1266918(-)	c40747_g1
PBfusion.295	Scaffold161:2513559-2513647(+)+Scaffold177:2577945-2578181(+)	c50408_g1
PBfusion.296	Scaffold1313:1885032-1886026(-)+Scaffold728:393622-393802(-)	c41298_g1
PBfusion.297	Scaffold121:246789-246936(-)+Scaffold397:697004-697138(+)	c29192_g1
PBfusion.298	Scaffold1761:574508-575318(-)+Scaffold4118:706987-707425(+)	c45804_g2
PBfusion.299	Scaffold1424:648382-648445(+)+Scaffold2840:2485645-2486091(+)	c13120_g1
PBfusion.3	Scaffold1770:2696713-2696783(-)+Scaffold3581:270716-271946(-)	c40187_g1
PBfusion.30	Scaffold1100:2291937-2292102(+)+Scaffold820:997995-998102(-)	c72318_g1
PBfusion.300	Scaffold3500:2732188-2732455(+)+Scaffold480:1788763-1799965(+)	c46037_g1
PBfusion.301	Scaffold257:6174048-6174161(-)+Scaffold6710:91073-98152(-)	c49237_g3
PBfusion.302	Scaffold1671:820771-820830(-)+Scaffold2501:962074-962817(+)	c49237_g5
PBfusion.303	Scaffold1132:501371-501525(-)+Scaffold1822:288237-288353(-)	c20495_g1
PBfusion.304	Scaffold1028:987732-993153(+)+Scaffold1496:866831-867219(+)	c46233_g1
PBfusion.305	Scaffold2382:313479-313564(-)+Scaffold4603:527082-583235(+)	c46990_g1
PBfusion.306	Scaffold712:1067656-1068439(-)+Scaffold913:1277420-1297898(+)	c37791_g1
PBfusion.307	Scaffold177:1667904-1669496(+)+Scaffold409:2583418-2583464(-)	c39334_g1
PBfusion.308	Scaffold2279:260383-260702(+)+Scaffold4241:919907-924116(+)	c28960_g1
PBfusion.309	Scaffold1983:262593-262688(+)+Scaffold8704:40434-48408(+)	c33905_g1
PBfusion.31	Scaffold4229:1262598-1262738(+)+Scaffold6095:35978-36062(+)	c22596_g1
PBfusion.310	Scaffold1197:2014507-2021463(-)+Scaffold258:354187-354239(+)	c35450_g1
PBfusion.311	Scaffold1876:1218786-1218875(+)+Scaffold2077:26696-32538(+)	c48329_g2
PBfusion.312	Scaffold1761:2081908-2086675(-)+Scaffold4362:443339-443789(+)	c46563_g1
PBfusion.313	Scaffold2288:1010507-1010983(+)+Scaffold237:191416-191450(-)	c17484_g1
PBfusion.314	Scaffold157:847458-847739(+)+Scaffold3469:11468-11659(-)	c41001_g1
PBfusion.315	Scaffold1522:164973-165077(-)+Scaffold604:67599-76040(+)	c49148_g1
PBfusion.316	Scaffold1062:491891-491974(-)+Scaffold604:1640706-1650741(-)	c45491_g1
PBfusion.317	Scaffold10805:434475-434613(-)+Scaffold2236:177728-181232(-)	c42787_g1
PBfusion.318	Scaffold2400:231236-231751(+)+Scaffold820:3077533-3077859(+)	c40693_g1
PBfusion.319	Scaffold237:503459-505799(-)+Scaffold399:4305439-4305708(+)	c35630_g1
PBfusion.32	Scaffold17270:490-845(-)+Scaffold2509:933934-934848(+)	c34833_g1
PBfusion.320	Scaffold2319:1078252-1079284(+)+Scaffold714:333158-340337(+)	c40399_g1
PBfusion.321	Scaffold25453:161893-162508(+)+Scaffold364:304607-312209(+)	c49683_g1
PBfusion.322	Scaffold4019:47737-50057(-)+Scaffold6650:216686-241575(+)	c39856_g1
PBfusion.323	Scaffold12502:361592-362877(+)+Scaffold3580:945429-949135(+)	c46155_g2
PBfusion.324	Scaffold324:313694-313857(+)+Scaffold4160:1645277-1645528(+)	c48772_g3
PBfusion.325	Scaffold230:841087-841143(+)+Scaffold684:122010-123881(+)	c48804_g4
PBfusion.326	Scaffold3805:267244-267464(-)+Scaffold822:1097486-1104078(+)	c33667_g1
PBfusion.327	Scaffold599:1602598-1602635(+)+Scaffold6707:2801-3238(-)	c12009_g1
PBfusion.328	Scaffold11188:635180-635652(-)+Scaffold262:1291369-1291798(+)	c41167_g1
PBfusion.329	Scaffold1483:48734-50738(+)+Scaffold4066:135587-136017(-)	c43862_g1
PBfusion.33	Scaffold1076:1441034-1441095(+)+Scaffold2881:574983-575169(+)	c19143_g1
PBfusion.330	Scaffold1107:990204-990265(-)+Scaffold4303:264205-264363(+)	c2629_g1
PBfusion.331	Scaffold227:538792-539539(+)+Scaffold736:1118327-1118391(+)	c34341_g1
PBfusion.332	Scaffold2286:55310-55524(+)+Scaffold28717:12050-12091(-)	c65086_g1
PBfusion.333	Scaffold3392:26407-26892(+)+Scaffold694:1807607-1819112(+)	c48029_g1
PBfusion.334	Scaffold3382:1696065-1697278(+)+Scaffold564:308358-308947(+)	c41821_g1
PBfusion.335	Scaffold2398:646623-655242(+)+Scaffold282:199355-199670(-)	c43758_g2
PBfusion.336	Scaffold2731:1107079-1114843(-)+Scaffold4678:509293-509534(+)	c44330_g1
PBfusion.337	Scaffold1074:1148370-1148573(-)+Scaffold114:939779-942773(-)	c18536_g1
PBfusion.338	Scaffold11333:46730-49483(+)+Scaffold502:298578-298687(+)	c38333_g1
PBfusion.339	Scaffold1065:1476742-1477050(+)+Scaffold4422:892831-892875(-)	c36383_g2
PBfusion.34	Scaffold1552:359355-359813(+)+Scaffold2800:2038422-2061719(-)	c48246_g2
PBfusion.340	Scaffold1313:1119789-1120066(-)+Scaffold145:631364-638481(-)	c48071_g1
PBfusion.341	Scaffold1050:296816-297153(-)+Scaffold393:2497377-2534862(-)	c48071_g2
PBfusion.342	Scaffold1192:189353-189465(+)+Scaffold3382:1225469-1225646(-)	c10223_g1
PBfusion.343	Scaffold2133:1054675-1054810(-)+Scaffold558:696293-696633(-)	c33395_g2
PBfusion.344	Scaffold197:1318796-1318926(-)+Scaffold6792:215366-222467(+)	c45185_g2
PBfusion.345	Scaffold349:993248-993293(+)+Scaffold8626:60375-60643(+)	c17928_g1
PBfusion.346	Scaffold10058:363963-364551(+)+Scaffold523:1211243-1224120(-)	c47881_g1
PBfusion.347	Scaffold14763:421833-422134(-)+Scaffold3245:1003270-1004235(+)	c42368_g2
PBfusion.348	Scaffold1335:269540-269583(+)+Scaffold6255:800757-800956(-)	c48673_g5
PBfusion.349	Scaffold1014:476160-476234(+)+Scaffold160:1453304-1453496(+)	c49275_g4
PBfusion.35	Scaffold2984:123290-123502(-)+Scaffold52:1644956-1645106(-)	c67591_g1
PBfusion.350	Scaffold11848:25696-33861(-)+Scaffold160:815914-815998(+)	c47950_g1
PBfusion.351	Scaffold2980:952647-952874(+)+Scaffold4032:164037-164839(-)	c30887_g1
PBfusion.352	Scaffold1366:3162598-3162668(+)+Scaffold1689:1112135-1116069(-)	c32124_g1
PBfusion.353	Scaffold1366:3729897-3730071(-)+Scaffold875:194600-197430(-)	c47200_g1
PBfusion.354	Scaffold1077:986416-986501(+)+Scaffold334:57120-64207(+)	c40364_g2
PBfusion.355	Scaffold360:175277-175428(+)+Scaffold497:2064687-2064858(-)	c64273_g1
PBfusion.356	Scaffold126:312156-312928(-)+Scaffold91:1466105-1468807(+)	c45927_g1
PBfusion.357	Scaffold145:1647054-1647160(-)+Scaffold1575:213562-214139(+)	c24450_g1
PBfusion.358	Scaffold757:139923-145241(-)+Scaffold924:100729-100878(+)	c45498_g1
PBfusion.359	Scaffold1890:539641-557146(-)+Scaffold4821:45872-46201(-)	c48167_g1
PBfusion.36	Scaffold3152:100898-100977(-)+Scaffold890:294876-295025(+)	c59871_g1
PBfusion.360	Scaffold268:2157391-2157444(+)+Scaffold5417:126555-140285(+)	c29233_g1
PBfusion.361	Scaffold2113:201606-213292(-)+Scaffold2241:310799-311553(+)	c47333_g1
PBfusion.362	Scaffold257:678860-679484(+)+Scaffold3690:1486929-1487278(+)	c32475_g1
PBfusion.363	Scaffold3159:216075-216599(+)+Scaffold360:387969-389474(+)	c49228_g3
PBfusion.364	Scaffold1268:576042-576311(+)+Scaffold1592:879228-881902(-)	c34295_g1
PBfusion.365	Scaffold1041:493816-493958(+)+Scaffold364:247103-247202(-)	c3967_g1
PBfusion.366	Scaffold1442:852903-853065(+)+Scaffold179:1066531-1073205(-)	c34232_g1
PBfusion.367	Scaffold65:167651-188633(-)+Scaffold6890:128656-128788(-)	c47093_g1
PBfusion.368	Scaffold3620:618600-618958(-)+Scaffold816:1203827-1205416(+)	c39297_g1
PBfusion.369	Scaffold348:1032581-1039815(-)+Scaffold4500:50934-55481(+)	c48561_g1
PBfusion.37	Scaffold1135:2143773-2143935(+)+Scaffold1851:485764-485809(-)	c46421_g2
PBfusion.370	Scaffold280:1148177-1148364(+)+Scaffold397:80243-80474(-)	c25886_g1
PBfusion.371	Scaffold2232:394359-394467(-)+Scaffold502:3265975-3269188(+)	c44465_g2
PBfusion.372	Scaffold1439:240214-241061(+)+Scaffold2184:2123704-2124480(+)	c45738_g1
PBfusion.373	Scaffold10836:7667-7714(-)+Scaffold4172:267873-268979(+)	c49414_g4
PBfusion.374	Scaffold1366:4261832-4262376(+)+Scaffold39:2991-8732(-)	c32306_g1
PBfusion.375	Scaffold160:344250-347988(-)+Scaffold1631:531077-531199(+)	c36498_g1
PBfusion.376	Scaffold2555:235198-235544(-)+Scaffold4138:2276026-2277763(+)	c28115_g1
PBfusion.377	Scaffold1723:848844-853253(-)+Scaffold433:381410-381665(+)	c46324_g1
PBfusion.378	Scaffold2078:1882539-1884706(+)+Scaffold459:439840-439966(-)	c38561_g1
PBfusion.379	Scaffold1185:3088839-3089329(-)+Scaffold661:1435565-1435617(+)	c40324_g2
PBfusion.38	Scaffold1250:1118777-1122606(+)+Scaffold7198:553114-553220(+)	c48987_g6
PBfusion.380	Scaffold1583:161128-161280(+)+Scaffold8154:134796-134917(-)	c53906_g1
PBfusion.381	Scaffold1695:2740105-2743175(-)+Scaffold4165:106360-106409(-)	c46808_g1
PBfusion.382	Scaffold2369:798716-798821(-)+Scaffold820:1896154-1908458(-)	c49388_g1
PBfusion.383	Scaffold1937:373770-373811(+)+Scaffold719:2064772-2065039(-)	c49297_g1
PBfusion.384	Scaffold5911:93386-93633(+)+Scaffold757:531293-531658(-)	c48778_g2
PBfusion.385	Scaffold13178:202919-203011(+)+Scaffold1656:461265-473407(-)	c44901_g1
PBfusion.386	Scaffold1989:2533106-2533146(+)+Scaffold3460:326860-329824(+)	c35606_g1
PBfusion.387	Scaffold1428:504689-504832(-)+Scaffold6988:658535-658999(-)	c39216_g1
PBfusion.388	Scaffold292:97631-98263(-)+Scaffold621:1108223-1115689(-)	c48220_g1
PBfusion.389	Scaffold132:986871-988075(-)+Scaffold314:1158685-1158835(+)	c22381_g1
PBfusion.39	Scaffold2764:475660-475827(-)+Scaffold2935:926966-929954(-)	c48987_g7
PBfusion.390	Scaffold800:595866-596206(-)+Scaffold878:31772-34007(+)	c46118_g3
PBfusion.391	Scaffold1982:507025-507410(-)+Scaffold786:41702-41789(+)	c30170_g1
PBfusion.392	Scaffold565:345723-350712(-)+Scaffold977:1022522-1022989(+)	c48754_g1
PBfusion.393	Scaffold3141:987108-987143(-)+Scaffold4191:122779-123000(+)	c79033_g1
PBfusion.394	Scaffold1591:1237272-1237416(+)+Scaffold2253:649255-653980(+)	c42779_g1
PBfusion.395	Scaffold1583:429422-432761(-)+Scaffold2772:752984-753049(+)	c32399_g1
PBfusion.396	Scaffold5:1919292-1920846(+)+Scaffold933:992661-992704(-)	c25304_g1
PBfusion.397	Scaffold286:66788-66944(+)+Scaffold4495:464801-464866(-)	c11856_g1
PBfusion.398	Scaffold492:945382-945947(+)+Scaffold803:1257462-1260963(+)	c35536_g1
PBfusion.399	Scaffold1428:484466-485053(+)+Scaffold2233:124863-130063(+)	c46571_g1
PBfusion.4	Scaffold1164:371184-371309(+)+Scaffold5105:326803-329001(-)	c41741_g1
PBfusion.40	Scaffold1039:1503918-1503954(+)+Scaffold6350:179720-181511(+)	c48987_g2
PBfusion.400	Scaffold3154:153043-153320(-)+Scaffold4138:496623-496701(-)	c38663_g2
PBfusion.401	Scaffold1341:99054-100183(-)+Scaffold154:855811-855872(+)	c48411_g3
PBfusion.402	Scaffold1289:935738-936283(+)+Scaffold1759:2073912-2078351(-)	c47181_g3
PBfusion.403	Scaffold3845:78609-78918(+)+Scaffold4291:803714-803927(+)	c30189_g1
PBfusion.404	Scaffold1571:208971-209033(-)+Scaffold2524:757654-762873(-)	c46380_g2
PBfusion.405	Scaffold10445:79521-79728(+)+Scaffold893:160819-163578(+)	c45067_g1
PBfusion.406	Scaffold3157:486125-486242(+)+Scaffold4242:34127-34731(-)	c32179_g2
PBfusion.407	Scaffold344:1597918-1598007(-)+Scaffold3500:2766793-2767050(-)	c53127_g1
PBfusion.408	Scaffold1199:1150549-1150620(+)+Scaffold179:2188947-2189226(+)	c45309_g4
PBfusion.409	Scaffold305:3017619-3020301(-)+Scaffold306:99912-99964(-)	c40469_g1
PBfusion.41	Scaffold1955:1935578-1935911(+)+Scaffold2555:386764-390309(-)	c45496_g1
PBfusion.410	Scaffold1441:1325352-1325638(+)+Scaffold7994:226579-226836(-)	c35070_g1
PBfusion.411	Scaffold1343:458619-459220(+)+Scaffold92:1463587-1463642(-)	c48462_g3
PBfusion.412	Scaffold16605:69404-69615(-)+Scaffold4160:2217052-2217495(+)	c29307_g1
PBfusion.413	Scaffold1514:1641422-1641611(+)+Scaffold1846:1623987-1627448(+)	c46801_g2
PBfusion.414	Scaffold1357:201001-201058(-)+Scaffold4273:976486-978024(-)	c45698_g1
PBfusion.415	Scaffold1025:1247982-1248055(+)+Scaffold268:2030524-2030745(+)	c34582_g1
PBfusion.416	Scaffold1048:908909-908987(-)+Scaffold7687:1012232-1012393(-)	c6947_g1
PBfusion.417	Scaffold2148:1114591-1115481(+)+Scaffold6073:4355-4654(+)	c47774_g10
PBfusion.418	Scaffold1784:347816-348329(+)+Scaffold4413:503343-503386(-)	c22235_g1
PBfusion.419	Scaffold3491:135906-136579(-)+Scaffold737:1656594-1656644(+)	c38696_g1
PBfusion.42	Scaffold1995:323843-324584(+)+Scaffold914:18502-19355(+)	c42895_g1
PBfusion.420	Scaffold301:73595-74027(+)+Scaffold9064:632626-632850(+)	c32951_g1
PBfusion.421	Scaffold3080:760235-760565(+)+Scaffold3876:2409518-2409882(+)	c33681_g1
PBfusion.422	Scaffold319:2314596-2314755(-)+Scaffold661:681965-706571(-)	c45650_g1
PBfusion.423	Scaffold1692:498873-498932(-)+Scaffold4813:32443-32669(+)	c52817_g1
PBfusion.424	Scaffold2977:169140-169473(-)+Scaffold3254:30324-30716(-)	c45593_g1
PBfusion.425	Scaffold1979:232688-237313(+)+Scaffold2309:140403-140571(+)	c47272_g1
PBfusion.426	Scaffold255:16451-17740(+)+Scaffold736:2128519-2128958(+)	c25888_g1
PBfusion.427	Scaffold2185:348094-352000(-)+Scaffold258:1853833-1854044(+)	c13338_g1
PBfusion.428	Scaffold4206:997512-997621(+)+Scaffold6250:355925-356119(+)	c56066_g1
PBfusion.429	Scaffold2381:1476529-1476746(+)+Scaffold4303:234371-234711(+)	c40192_g1
PBfusion.43	Scaffold2133:419468-419503(-)+Scaffold411:1097896-1098310(-)	c48060_g1
PBfusion.430	Scaffold120:1119249-1119367(-)+Scaffold628:3056382-3056617(+)	c44873_g2
PBfusion.431	Scaffold1271:3082947-3083574(-)+Scaffold2838:1483557-1483752(+)	c36632_g1
PBfusion.432	Scaffold3141:1194825-1194910(+)+Scaffold435:851818-851956(+)	c10844_g1
PBfusion.433	Scaffold1626:2939195-2942997(+)+Scaffold2119:449103-452587(-)	c47074_g2
PBfusion.434	Scaffold1128:2244584-2244679(+)+Scaffold268:2449926-2451303(-)	c45595_g2
PBfusion.435	Scaffold597:414078-414289(-)+Scaffold692:227537-231184(-)	c48926_g4
PBfusion.436	Scaffold2067:1191747-1195227(+)+Scaffold720:2448155-2454459(-)	c45525_g2
PBfusion.437	Scaffold1038:2244-3405(-)+Scaffold9600:98268-99135(+)	c48892_g1
PBfusion.438	Scaffold268:2451491-2451560(-)+Scaffold2819:346883-351733(+)	c48538_g1
PBfusion.439	Scaffold2150:91347-91566(-)+Scaffold5516:297765-312844(-)	c48476_g1
PBfusion.44	Scaffold1761:1613216-1613395(+)+Scaffold757:825387-826036(-)	c66763_g1
PBfusion.440	Scaffold4154:344284-345264(+)+Scaffold694:1605127-1605206(-)	c38947_g1
PBfusion.441	Scaffold1987:3044553-3044619(-)+Scaffold312:267700-268351(-)	c48044_g2
PBfusion.442	Scaffold1471:1479053-1479217(+)+Scaffold1471:1525256-1525612(+)	c40614_g1
PBfusion.443	Scaffold2632:1494368-1494459(-)+Scaffold5090:1154298-1154413(-)	c53983_g1
PBfusion.444	Scaffold3370:132203-133063(-)+Scaffold566:1444927-1458712(-)	c36602_g1
PBfusion.445	Scaffold1102:808122-808165(+)+Scaffold435:2862480-2862719(+)	c47487_g5
PBfusion.446	Scaffold42:421231-421404(+)+Scaffold9064:443890-444114(-)	c24518_g1
PBfusion.447	Scaffold460:289739-289830(-)+Scaffold572:1998104-2001672(-)	c48928_g1
PBfusion.448	Scaffold179:967412-979112(-)+Scaffold1987:2836620-2836736(-)	c48384_g2
PBfusion.449	Scaffold2230:134709-135350(-)+Scaffold640:986849-987119(+)	c49177_g7
PBfusion.45	Scaffold295:4473151-4473370(-)+Scaffold736:2208818-2211363(-)	c46255_g1
PBfusion.450	Scaffold1878:3168398-3168663(-)+Scaffold434:613910-615683(-)	c48910_g3
PBfusion.451	Scaffold26:666635-666789(+)+Scaffold372:2420759-2430922(+)	c49142_g1
PBfusion.452	Scaffold295:1396212-1396463(+)+Scaffold566:1426520-1432309(-)	c43016_g1
PBfusion.453	Scaffold481:159875-160315(-)+Scaffold757:644119-648478(-)	c48778_g1
PBfusion.454	Scaffold115:946971-947123(-)+Scaffold4322:495588-495819(+)	c23688_g1
PBfusion.455	Scaffold118:306556-306774(-)+Scaffold4449:479857-480361(+)	c39598_g1
PBfusion.456	Scaffold1175:302015-302367(-)+Scaffold3877:1570713-1570874(+)	c64339_g1
PBfusion.457	Scaffold684:1615105-1615162(-)+Scaffold7304:617514-643474(-)	c23007_g1
PBfusion.458	Scaffold280:2083673-2084567(+)+Scaffold868:206227-206440(-)	c46982_g1
PBfusion.459	Scaffold126:218964-219120(-)+Scaffold2472:1115336-1116217(-)	c48738_g2
PBfusion.46	Scaffold227:2339044-2339111(+)+Scaffold8479:782720-787507(-)	c26102_g1
PBfusion.460	Scaffold1467:1374700-1375036(-)+Scaffold3595:3009365-3010616(+)	c38965_g1
PBfusion.461	Scaffold3940:100701-104098(-)+Scaffold4273:1180237-1183699(+)	c47348_g1
PBfusion.462	Scaffold1965:113577-121319(-)+Scaffold663:2026456-2026563(-)	c45509_g1
PBfusion.463	Scaffold3838:284896-285241(-)+Scaffold794:1286526-1304717(-)	c48419_g2
PBfusion.464	Scaffold1784:281512-282450(+)+Scaffold2536:803158-804450(+)	c48515_g1
PBfusion.465	Scaffold1571:1384465-1384645(-)+Scaffold3679:829220-834583(+)	c45473_g2
PBfusion.466	Scaffold12505:304790-307098(-)+Scaffold2515:229597-234683(+)	c49205_g2
PBfusion.467	Scaffold1857:236852-237010(+)+Scaffold622:1026300-1042626(+)	c46170_g1
PBfusion.468	Scaffold1001:2075789-2075847(+)+Scaffold1629:1171896-1172082(+)	c55723_g1
PBfusion.469	Scaffold2181:1801566-1802469(+)+Scaffold47:579953-580017(-)	c9631_g1
PBfusion.47	Scaffold1581:73217-74086(+)+Scaffold2348:1059125-1059700(+)	c47144_g1
PBfusion.470	Scaffold1775:1695986-1696058(+)+Scaffold3635:707973-708104(-)	c16737_g1
PBfusion.471	Scaffold1672:553749-554151(+)+Scaffold315:440330-441682(+)	c41234_g1
PBfusion.472	Scaffold1888:1004200-1027442(+)+Scaffold691:189302-189718(+)	c46514_g2
PBfusion.473	Scaffold1182:3162715-3172561(+)+Scaffold1946:117544-121077(-)	c48549_g3
PBfusion.474	Scaffold177:2439754-2442117(-)+Scaffold1918:842975-844517(-)	c47281_g1
PBfusion.475	Scaffold1302:758987-761700(-)+Scaffold33261:3433-3536(+)	c34118_g1
PBfusion.476	Scaffold1604:4071-4771(-)+Scaffold8657:141987-158562(-)	c46168_g1
PBfusion.477	Scaffold305:1306203-1306499(+)+Scaffold3650:2135014-2143589(+)	c47998_g4
PBfusion.478	Scaffold132:753759-793020(-)+Scaffold190:605334-606033(+)	c47910_g1
PBfusion.479	Scaffold1830:802189-805235(+)+Scaffold2924:1639460-1639547(+)	c48016_g1
PBfusion.48	Scaffold1099:262909-263340(-)+Scaffold309:598606-607079(+)	c48357_g3
PBfusion.480	Scaffold2262:599418-599472(-)+Scaffold257:4972403-4972752(-)	c47096_g2
PBfusion.481	Scaffold1096:433763-433828(+)+Scaffold3920:835333-839245(-)	c40250_g1
PBfusion.482	Scaffold2112:634722-645560(-)+Scaffold6323:161122-161288(-)	c49401_g1
PBfusion.483	Scaffold10216:128088-128135(+)+Scaffold9485:199366-199873(-)	c49261_g2
PBfusion.484	Scaffold2014:2267013-2271897(+)+Scaffold5206:508223-508716(+)	c47489_g2
PBfusion.485	Scaffold1989:2606533-2608378(-)+Scaffold382:1581391-1582009(-)	c47439_g2
PBfusion.486	Scaffold2840:1116116-1116345(+)+Scaffold3447:254575-262410(+)	c44703_g1
PBfusion.487	Scaffold2655:1365803-1376916(-)+Scaffold795:107891-108051(-)	c43792_g2
PBfusion.488	Scaffold1804:655767-655828(+)+Scaffold3780:178252-178431(-)	c59847_g1
PBfusion.489	Scaffold2081:136563-138881(-)+Scaffold794:1778701-1779881(+)	c48111_g1
PBfusion.49	Scaffold1965:30875-31101(+)+Scaffold279:710998-713037(-)	c43065_g1
PBfusion.490	Scaffold2107:436042-438324(-)+Scaffold635:911093-911986(-)	c44384_g1
PBfusion.491	Scaffold1026:1188344-1191495(+)+Scaffold11150:329020-329095(+)	c37187_g2
PBfusion.492	Scaffold110:1624574-1624671(-)+Scaffold5:489423-498815(+)	c48382_g1
PBfusion.493	Scaffold7196:18457-18665(+)+Scaffold942:269096-273584(+)	c48570_g1
PBfusion.494	Scaffold2348:833547-834365(+)+Scaffold4947:127789-136322(-)	c48858_g1
PBfusion.495	Scaffold192:399719-403927(-)+Scaffold509:707639-711881(-)	c48941_g1
PBfusion.496	Scaffold1761:895126-902642(-)+Scaffold581:265300-265408(-)	c46219_g1
PBfusion.497	Scaffold1187:670324-670676(+)+Scaffold15888:2046-2757(+)	c3394_g1
PBfusion.498	Scaffold1505:898884-899018(+)+Scaffold397:79829-80233(-)	c32468_g1
PBfusion.499	Scaffold2513:925462-929882(-)+Scaffold4271:840959-841859(-)	c47539_g1
PBfusion.5	Scaffold2230:392183-392262(+)+Scaffold4647:751480-755506(+)	c41470_g1
PBfusion.50	Scaffold14746:4471-4680(-)+Scaffold757:652629-652923(+)	c30421_g1
PBfusion.500	Scaffold253:210897-217502(-)+Scaffold451:723463-723721(+)	c46836_g1
PBfusion.501	Scaffold392:279396-279620(-)+Scaffold507:1296917-1316513(-)	c46909_g1
PBfusion.502	Scaffold1443:1691372-1699202(-)+Scaffold598:1568135-1568237(-)	c48151_g1
PBfusion.503	Scaffold1571:1590478-1600217(-)+Scaffold3997:414260-414466(-)	c44571_g5
PBfusion.504	Scaffold1185:2081993-2085192(+)+Scaffold4866:461683-465907(+)	c46659_g2
PBfusion.505	Scaffold1830:1107905-1108023(-)+Scaffold5484:1058527-1058655(+)	c46132_g6
PBfusion.506	Scaffold35:2497476-2497750(+)+Scaffold946:468044-474176(+)	c46132_g3
PBfusion.507	Scaffold1878:2696022-2705265(+)+Scaffold709:2480862-2481072(-)	c43458_g1
PBfusion.508	Scaffold1496:719268-719324(-)+Scaffold2398:1533253-1533407(+)	c56343_g1
PBfusion.509	Scaffold1491:1468573-1484543(-)+Scaffold2051:12315-12357(-)	c24010_g1
PBfusion.51	Scaffold3438:499597-499952(+)+Scaffold714:253384-259752(-)	c47303_g1
PBfusion.510	Scaffold1308:908101-908175(-)+Scaffold6756:230253-230421(+)	c73540_g1
PBfusion.511	Scaffold4521:198056-203667(-)+Scaffold944:364952-365379(+)	c48957_g1
PBfusion.512	Scaffold2067:1029718-1030116(-)+Scaffold669:902549-905636(-)	c38030_g1
PBfusion.513	Scaffold4160:1675115-1683583(-)+Scaffold844:99654-99896(-)	c32413_g1
PBfusion.514	Scaffold1870:74911-75084(+)+Scaffold660:754623-754730(+)	c36172_g1
PBfusion.515	Scaffold1480:346838-351534(+)+Scaffold708:1474994-1475225(-)	c47346_g2
PBfusion.516	Scaffold1522:725023-727316(-)+Scaffold491:940367-943465(+)	c18263_g1
PBfusion.517	Scaffold1135:2140340-2140400(+)+Scaffold838:1128583-1129037(-)	c33802_g1
PBfusion.518	Scaffold2883:120033-120353(-)+Scaffold3396:150766-150831(+)	c67000_g1
PBfusion.519	Scaffold1076:3048324-3048396(-)+Scaffold3668:56934-57221(-)	c46061_g3
PBfusion.52	Scaffold2615:325368-339417(-)+Scaffold4023:419351-420562(+)	c42897_g2
PBfusion.520	Scaffold1911:85423-85754(+)+Scaffold713:645401-645658(+)	c46061_g2
PBfusion.521	Scaffold1759:1949958-1950600(-)+Scaffold741:366625-367356(+)	c44293_g1
PBfusion.522	Scaffold2379:743253-747760(+)+Scaffold4306:1549239-1549384(-)	c44812_g1
PBfusion.523	Scaffold2051:83633-83700(-)+Scaffold2494:711325-711476(-)	c48916_g3
PBfusion.524	Scaffold1420:694553-694595(+)+Scaffold98:2399459-2399832(-)	c39264_g1
PBfusion.525	Scaffold1053:875138-875226(+)+Scaffold2769:978144-982472(+)	c48586_g1
PBfusion.526	Scaffold844:2316054-2316259(+)+Scaffold870:294897-294934(+)	c52128_g1
PBfusion.527	Scaffold2145:3501043-3506342(+)+Scaffold3326:245969-246185(+)	c48586_g2
PBfusion.528	Scaffold492:807696-808915(+)+Scaffold803:1037933-1038036(+)	c37876_g1
PBfusion.529	Scaffold1802:1890592-1892775(+)+Scaffold3426:481077-481278(+)	c25468_g2
PBfusion.53	Scaffold2290:348328-354247(+)+Scaffold497:512760-513107(+)	c46722_g2
PBfusion.530	Scaffold2792:919735-919892(+)+Scaffold3342:517149-517198(+)	c21621_g1
PBfusion.531	Scaffold180:956494-956831(-)+Scaffold4701:609904-609959(-)	c1727_g1
PBfusion.532	Scaffold144:379995-380062(+)+Scaffold2037:186909-187184(-)	c32637_g2
PBfusion.533	Scaffold41:5047653-5052492(+)+Scaffold47:1397210-1397488(+)	c48192_g1
PBfusion.534	Scaffold413:962613-965058(+)+Scaffold583:76063-80904(-)	c44239_g2
PBfusion.535	Scaffold3690:3561454-3561736(+)+Scaffold5126:856779-857855(-)	c40312_g2
PBfusion.536	Scaffold1739:276954-277070(+)+Scaffold2259:103399-109898(+)	c45621_g1
PBfusion.537	Scaffold10445:109201-109242(+)+Scaffold17:33389-33767(+)	c40087_g1
PBfusion.538	Scaffold46:316514-329171(-)+Scaffold856:224467-240044(-)	c46611_g1
PBfusion.539	Scaffold1289:1639497-1639623(+)+Scaffold509:128564-133591(-)	c43030_g3
PBfusion.54	Scaffold2148:540161-540246(+)+Scaffold3197:54885-55565(+)	c25394_g1
PBfusion.540	Scaffold1741:213444-213538(+)+Scaffold447:37406-41733(-)	c48160_g2
PBfusion.541	Scaffold47:1524183-1524553(-)+Scaffold5729:1020491-1030047(-)	c46528_g1
PBfusion.542	Scaffold1059:216832-217424(-)+Scaffold5319:368981-369080(+)	c53177_g1
PBfusion.543	Scaffold1019:1529559-1529672(-)+Scaffold2223:736261-736732(+)	c44508_g1
PBfusion.544	Scaffold1676:547823-547977(+)+Scaffold172:282946-287795(+)	c48254_g1
PBfusion.545	Scaffold1411:29880-30233(-)+Scaffold1911:463539-465280(-)	c27566_g1
PBfusion.546	Scaffold475:1756962-1757112(-)+Scaffold762:1257157-1271885(-)	c48086_g3
PBfusion.547	Scaffold1074:1101683-1104915(+)+Scaffold5564:386599-386693(+)	c237_g1
PBfusion.548	Scaffold1271:1117412-1117597(+)+Scaffold3635:22508-22551(+)	c2361_g1
PBfusion.549	Scaffold2428:139180-140361(+)+Scaffold93:1396309-1396604(-)	c36151_g1
PBfusion.55	Scaffold1014:347913-347965(+)+Scaffold688:738806-739075(-)	c49082_g5
PBfusion.550	Scaffold324:118481-122245(-)+Scaffold3611:410345-410733(+)	c43631_g1
PBfusion.551	Scaffold2420:641495-641695(+)+Scaffold2697:526412-535282(+)	c44681_g2
PBfusion.552	Scaffold1723:848592-848742(-)+Scaffold267:2280534-2285754(+)	c40163_g1
PBfusion.553	Scaffold1913:202980-203032(+)+Scaffold4263:114179-114339(+)	c48119_g2
PBfusion.554	Scaffold2185:595063-595116(+)+Scaffold684:123872-124380(+)	c781_g1
PBfusion.555	Scaffold3920:81555-81750(+)+Scaffold7244:289008-289087(-)	c25850_g1
PBfusion.556	Scaffold3930:321510-328895(+)+Scaffold60:3361465-3361864(-)	c47977_g3
PBfusion.557	Scaffold3057:39763-39930(+)+Scaffold535:1581147-1581232(+)	c30682_g1
PBfusion.558	Scaffold1829:1042558-1047631(-)+Scaffold3722:282322-283611(+)	c48208_g1
PBfusion.559	Scaffold1805:106905-107080(-)+Scaffold3556:548764-550770(-)	c41251_g1
PBfusion.56	Scaffold2344:1263204-1263413(+)+Scaffold3908:1448321-1452533(-)	c49082_g3
PBfusion.560	Scaffold4233:471801-472808(+)+Scaffold47:1425130-1425168(-)	c45372_g3
PBfusion.561	Scaffold3482:662976-663081(+)+Scaffold4443:152792-152943(-)	c31761_g1
PBfusion.562	Scaffold16148:489717-490205(+)+Scaffold2394:1055135-1063776(+)	c48815_g1
PBfusion.563	Scaffold708:1322122-1326975(+)+Scaffold7417:105211-105326(+)	c45630_g1
PBfusion.564	Scaffold1672:1319130-1319238(-)+Scaffold661:2132261-2132474(-)	c49190_g3
PBfusion.565	Scaffold2689:411706-412625(-)+Scaffold5:1824444-1826845(+)	c26911_g1
PBfusion.566	Scaffold1690:932584-933468(+)+Scaffold2013:245922-246012(-)	c41733_g1
PBfusion.567	Scaffold114:1876057-1876434(-)+Scaffold2379:844194-845430(-)	c41734_g3
PBfusion.568	Scaffold2844:1105765-1105899(+)+Scaffold2930:436694-436847(+)	c47143_g1
PBfusion.569	Scaffold1065:704095-704146(+)+Scaffold3161:1429606-1430269(+)	c36021_g3
PBfusion.57	Scaffold6988:577938-578247(-)+Scaffold933:550229-552848(-)	c48629_g1
PBfusion.570	Scaffold1343:76729-77621(+)+Scaffold605:914524-914611(-)	c47143_g3
PBfusion.571	Scaffold435:841382-854041(+)+Scaffold5447:590757-591086(-)	c47143_g2
PBfusion.572	Scaffold2112:2949231-2949616(-)+Scaffold3833:581381-583565(-)	c40435_g1
PBfusion.573	Scaffold305:259562-260833(+)+Scaffold5484:18442-19016(-)	c37434_g1
PBfusion.574	Scaffold1787:918010-918075(+)+Scaffold6353:492370-492530(-)	c58107_g1
PBfusion.575	Scaffold1275:509199-514632(-)+Scaffold566:2115219-2115849(+)	c49512_g1
PBfusion.576	Scaffold1332:716104-716212(+)+Scaffold1833:663679-663816(+)	c46544_g2
PBfusion.577	Scaffold1822:2126629-2126874(+)+Scaffold382:176616-182992(-)	c47876_g1
PBfusion.578	Scaffold2819:209745-218728(-)+Scaffold4019:891795-892102(-)	c45264_g1
PBfusion.579	Scaffold2304:842306-858319(+)+Scaffold522:2444855-2444964(+)	c43541_g3
PBfusion.58	Scaffold204:901405-901792(+)+Scaffold610:1588362-1594511(+)	c48591_g1
PBfusion.580	Scaffold1277:401802-404332(-)+Scaffold4078:468664-477264(-)	c42291_g1
PBfusion.581	Scaffold3336:732577-732679(-)+Scaffold5449:462663-463672(-)	c38428_g3
PBfusion.582	Scaffold1277:625277-625611(+)+Scaffold6794:437266-442589(-)	c38273_g1
PBfusion.583	Scaffold15579:55510-58532(+)+Scaffold336:1975494-1976571(+)	c35456_g1
PBfusion.584	Scaffold110:1787456-1790559(+)+Scaffold8584:106292-107097(+)	c48907_g1
PBfusion.585	Scaffold13722:42132-42178(-)+Scaffold3847:718717-719446(+)	c38007_g1
PBfusion.586	Scaffold1274:266622-266895(+)+Scaffold2223:472859-473787(-)	c47778_g1
PBfusion.587	Scaffold1599:562514-562569(+)+Scaffold2632:667239-667883(+)	c39188_g2
PBfusion.588	Scaffold1291:1557185-1557351(+)+Scaffold5090:296297-296426(+)	c45505_g2
PBfusion.589	Scaffold3679:1019004-1019897(+)+Scaffold7026:138855-138947(+)	c5283_g1
PBfusion.59	Scaffold2211:572375-606243(-)+Scaffold856:304458-305267(-)	c47401_g1
PBfusion.590	Scaffold465:355325-355461(+)+Scaffold635:148786-151413(+)	c26047_g1
PBfusion.591	Scaffold2561:654482-661869(-)+Scaffold598:1985523-1985669(+)	c48567_g1
PBfusion.592	Scaffold2952:379592-379766(+)+Scaffold3721:182634-182702(+)	c38084_g1
PBfusion.593	Scaffold885:521926-522077(+)+Scaffold9007:488322-488791(+)	c48369_g6
PBfusion.594	Scaffold3370:1508476-1508833(-)+Scaffold41:4207825-4208931(+)	c41414_g1
PBfusion.595	Scaffold227:626583-626661(-)+Scaffold2323:2618432-2622335(+)	c43160_g1
PBfusion.596	Scaffold1001:688968-689004(-)+Scaffold188:207063-207335(+)	c31472_g1
PBfusion.597	Scaffold1187:836528-836769(-)+Scaffold212:451067-453768(-)	c34812_g1
PBfusion.598	Scaffold264:245070-245266(+)+Scaffold5415:118158-118203(+)	c59494_g1
PBfusion.599	Scaffold12:1732416-1732548(+)+Scaffold2076:704364-704687(+)	c33032_g1
PBfusion.6	Scaffold7150:207718-207887(+)+Scaffold943:887416-887693(+)	c2224_g1
PBfusion.60	Scaffold2689:69428-75646(-)+Scaffold409:2853306-2853425(+)	c49273_g1
PBfusion.600	Scaffold3997:692079-693315(-)+Scaffold4678:402278-402484(-)	c47993_g4
PBfusion.601	Scaffold1037:35883-43748(+)+Scaffold1092:873350-873593(+)	c34929_g1
PBfusion.602	Scaffold480:1957537-1973621(-)+Scaffold492:1205069-1206762(+)	c48864_g1
PBfusion.603	Scaffold2376:232977-233387(+)+Scaffold366:657896-658062(-)	c36444_g1
PBfusion.604	Scaffold432:1513760-1517968(-)+Scaffold7573:326549-326755(-)	c48473_g2
PBfusion.605	Scaffold16544:770612-771530(-)+Scaffold641:450546-459422(-)	c40513_g1
PBfusion.606	Scaffold1151:750532-751159(-)+Scaffold4291:774345-774900(+)	c49593_g1
PBfusion.607	Scaffold1044:351075-351108(-)+Scaffold5602:1142378-1146092(+)	c12055_g1
PBfusion.608	Scaffold398:1075284-1075425(+)+Scaffold409:2767862-2768432(-)	c29380_g1
PBfusion.609	Scaffold1309:917248-929112(-)+Scaffold3283:653023-653153(+)	c46962_g1
PBfusion.61	Scaffold3537:909782-914014(-)+Scaffold409:2853325-2853433(+)	c49273_g2
PBfusion.610	Scaffold6255:368769-369267(+)+Scaffold839:257155-257218(+)	c34250_g1
PBfusion.611	Scaffold1640:124584-124894(+)+Scaffold3229:1460585-1460616(-)	c67992_g1
PBfusion.612	Scaffold1552:483300-493252(-)+Scaffold4579:328786-329138(+)	c44234_g1
PBfusion.613	Scaffold2276:1424980-1425053(-)+Scaffold4472:496483-496684(-)	c82430_g1
PBfusion.614	Scaffold2398:1618682-1623817(+)+Scaffold4430:718321-718847(+)	c48615_g1
PBfusion.615	Scaffold1578:215879-216906(+)+Scaffold598:1011036-1011906(-)	c48615_g3
PBfusion.616	Scaffold30943:9512-10036(+)+Scaffold426:2513748-2515226(-)	c35496_g1
PBfusion.617	Scaffold18252:247751-251429(+)+Scaffold295:4423450-4431770(+)	c35259_g1
PBfusion.618	Scaffold2561:1166699-1171716(+)+Scaffold6030:296888-297078(+)	c48196_g8
PBfusion.619	Scaffold1748:818121-819041(-)+Scaffold747:1068610-1069117(-)	c34679_g1
PBfusion.62	Scaffold2881:569529-569609(+)+Scaffold3908:381925-385307(-)	c42662_g2
PBfusion.620	Scaffold2628:341860-341950(+)+Scaffold3322:387847-400881(+)	c36988_g1
PBfusion.621	Scaffold1591:1885562-1885615(-)+Scaffold885:439524-440947(+)	c47532_g3
PBfusion.622	Scaffold1050:313654-313805(-)+Scaffold2382:149701-159798(-)	c44390_g1
PBfusion.623	Scaffold73:680912-681476(+)+Scaffold773:2382833-2383284(-)	c48672_g1
PBfusion.624	Scaffold1207:221399-230589(-)+Scaffold206:507735-507983(-)	c46903_g1
PBfusion.625	Scaffold1571:90165-90351(-)+Scaffold4302:155765-155924(-)	c30886_g1
PBfusion.626	Scaffold2184:2076969-2077405(+)+Scaffold261:747702-749371(+)	c47962_g7
PBfusion.627	Scaffold293:806675-808427(-)+Scaffold4050:1201958-1202189(+)	c20124_g1
PBfusion.628	Scaffold319:2815339-2815904(+)+Scaffold889:1063525-1063573(-)	c44835_g4
PBfusion.629	Scaffold1571:812104-812957(-)+Scaffold2806:976000-977393(-)	c46543_g1
PBfusion.63	Scaffold1441:506697-507431(-)+Scaffold1539:539244-539331(+)	c34563_g1
PBfusion.630	Scaffold10492:1029609-1032303(+)+Scaffold513:301415-301681(+)	c47721_g6
PBfusion.631	Scaffold1656:750258-750617(+)+Scaffold4541:624834-624889(+)	c27325_g1
PBfusion.632	Scaffold2323:2850490-2852517(+)+Scaffold939:1338293-1338419(-)	c41199_g1
PBfusion.633	Scaffold12:1259213-1259269(+)+Scaffold6173:2508-6192(+)	c32423_g1
PBfusion.634	Scaffold1318:804717-805250(+)+Scaffold5447:300947-301153(+)	c14303_g1
PBfusion.635	Scaffold1343:1196440-1196580(-)+Scaffold3102:333072-333194(-)	c44733_g1
PBfusion.636	Scaffold324:895963-896913(+)+Scaffold974:2516919-2517064(-)	c27021_g1
PBfusion.637	Scaffold1181:453962-454101(+)+Scaffold2838:99418-101270(-)	c47878_g7
PBfusion.638	Scaffold261:226601-231659(-)+Scaffold4017:193737-196957(-)	c46877_g2
PBfusion.639	Scaffold2924:711906-712232(-)+Scaffold3759:142884-142920(-)	c33117_g1
PBfusion.64	Scaffold1828:398149-398574(+)+Scaffold2184:2153841-2153878(-)	c27440_g1
PBfusion.640	Scaffold1007:46015-47586(-)+Scaffold2960:934717-934982(-)	c47683_g1
PBfusion.641	Scaffold2803:736255-748619(-)+Scaffold329:891761-893014(-)	c49064_g1
PBfusion.642	Scaffold308:713389-713785(+)+Scaffold4574:28874-33425(-)	c45179_g1
PBfusion.643	Scaffold3904:213017-213109(-)+Scaffold3913:291582-291743(-)	c69274_g1
PBfusion.644	Scaffold1099:155783-155819(-)+Scaffold1966:762001-762164(-)	c6921_g1
PBfusion.645	Scaffold2731:1710341-1711103(+)+Scaffold4317:359088-359180(+)	c47422_g3
PBfusion.646	Scaffold4434:1473320-1473443(-)+Scaffold773:1252344-1272750(+)	c49274_g2
PBfusion.647	Scaffold12015:185683-185799(-)+Scaffold1332:715713-716097(+)	c48502_g5
PBfusion.648	Scaffold11723:145294-154860(+)+Scaffold26:1043184-1043861(+)	c49326_g5
PBfusion.649	Scaffold1460:1089213-1091339(+)+Scaffold46:404410-404523(+)	c48410_g3
PBfusion.65	Scaffold3650:553594-553667(-)+Scaffold39:456011-456174(-)	c51980_g1
PBfusion.650	Scaffold2980:1720668-1720714(-)+Scaffold3877:2070170-2075453(-)	c42369_g1
PBfusion.651	Scaffold4864:490456-490752(-)+Scaffold497:1061470-1061515(+)	c24825_g1
PBfusion.652	Scaffold1745:266431-267941(-)+Scaffold7882:819015-819110(-)	c49585_g2
PBfusion.653	Scaffold3322:407948-408292(-)+Scaffold3639:1022222-1028190(-)	c44689_g1
PBfusion.654	Scaffold46:329208-329279(-)+Scaffold856:224342-224504(-)	c24342_g1
PBfusion.655	Scaffold2111:207638-207711(+)+Scaffold422:127866-132564(-)	c34256_g1
PBfusion.656	Scaffold1289:972108-976269(+)+Scaffold5399:989459-996024(-)	c47708_g2
PBfusion.657	Scaffold1855:94454-94758(+)+Scaffold1968:1251264-1251313(-)	c65399_g1
PBfusion.658	Scaffold2108:150925-151086(-)+Scaffold2802:9498-9836(-)	c62723_g1
PBfusion.659	Scaffold4128:461926-462031(-)+Scaffold5388:601241-607270(-)	c46411_g1
PBfusion.66	Scaffold1026:1151888-1151930(+)+Scaffold1846:1628438-1634323(-)	c47926_g6
PBfusion.660	Scaffold1968:792457-799193(+)+Scaffold2390:358631-359725(+)	c45395_g4
PBfusion.661	Scaffold3128:178191-178249(+)+Scaffold4127:255891-256121(-)	c18139_g1
PBfusion.662	Scaffold3754:658146-658420(+)+Scaffold487:2586749-2587465(+)	c27061_g1
PBfusion.663	Scaffold3759:550806-550946(+)+Scaffold4216:462958-466346(-)	c57248_g1
PBfusion.664	Scaffold154:3274809-3275063(-)+Scaffold2099:581799-581833(+)	c49416_g5
PBfusion.665	Scaffold1014:598645-598716(-)+Scaffold1538:936129-936390(-)	c49430_g7
PBfusion.666	Scaffold1108:359873-360006(-)+Scaffold958:225900-226095(-)	c49346_g2
PBfusion.667	Scaffold2968:310640-311358(-)+Scaffold626:2808140-2810749(-)	c38958_g1
PBfusion.668	Scaffold12:691037-691103(-)+Scaffold4866:282503-283608(+)	c26482_g1
PBfusion.669	Scaffold1465:535347-535630(+)+Scaffold9793:207762-207868(-)	c10163_g1
PBfusion.67	Scaffold2132:355886-359451(-)+Scaffold2615:387461-387514(+)	c48412_g2
PBfusion.670	Scaffold3460:942586-942636(+)+Scaffold685:1050761-1051112(+)	c67333_g1
PBfusion.671	Scaffold1074:565383-565418(+)+Scaffold115:783031-783252(+)	c47330_g1
PBfusion.672	Scaffold2348:1681385-1681580(-)+Scaffold584:803275-805031(-)	c43719_g1
PBfusion.673	Scaffold12129:103010-103669(+)+Scaffold2276:914741-914821(-)	c8194_g1
PBfusion.674	Scaffold5729:852048-857458(+)+Scaffold8757:388497-388694(+)	c37069_g1
PBfusion.675	Scaffold10551:96515-97657(-)+Scaffold660:4823768-4824252(-)	c44608_g1
PBfusion.676	Scaffold1366:1680603-1680861(+)+Scaffold3907:339206-347469(-)	c48862_g5
PBfusion.677	Scaffold1076:3561134-3561260(+)+Scaffold3275:276588-279034(-)	c46156_g5
PBfusion.678	Scaffold1073:863013-863170(+)+Scaffold271:1614121-1614172(+)	c47680_g3
PBfusion.679	Scaffold338:1343559-1343719(-)+Scaffold605:2140502-2145089(+)	c45333_g1
PBfusion.68	Scaffold1290:108810-112073(-)+Scaffold1682:859496-859732(-)	c33832_g1
PBfusion.680	Scaffold1379:79475-79555(+)+Scaffold1727:1677927-1683362(+)	c46556_g2
PBfusion.681	Scaffold165:38497-38999(+)+Scaffold2930:348557-348599(-)	c74883_g1
PBfusion.682	Scaffold3620:207905-208884(+)+Scaffold628:2756857-2758281(+)	c47535_g1
PBfusion.683	Scaffold4400:110473-136375(-)+Scaffold663:1061563-1061797(+)	c42335_g1
PBfusion.684	Scaffold1028:60043-69939(-)+Scaffold1816:2112097-2112251(+)	c45435_g1
PBfusion.685	Scaffold1011:1025189-1025408(+)+Scaffold1014:503072-503159(-)	c49497_g6
PBfusion.686	Scaffold6947:28565-34770(+)+Scaffold848:167452-167806(+)	c45975_g6
PBfusion.687	Scaffold2419:489091-489510(+)+Scaffold7413:1470669-1474223(+)	c38144_g1
PBfusion.688	Scaffold174:1094334-1094687(-)+Scaffold579:414840-419469(-)	c47356_g2
PBfusion.689	Scaffold1132:466300-469558(+)+Scaffold6250:164709-166190(+)	c38557_g1
PBfusion.69	Scaffold273:1269777-1270176(-)+Scaffold397:63724-65793(+)	c41596_g2
PBfusion.690	Scaffold2810:960722-962956(+)+Scaffold4821:176881-180661(+)	c40186_g1
PBfusion.691	Scaffold1275:389288-422724(+)+Scaffold3275:233640-233775(+)	c36433_g1
PBfusion.692	Scaffold1243:803604-803744(+)+Scaffold5767:291001-291277(-)	c38811_g1
PBfusion.693	Scaffold4104:560711-561114(+)+Scaffold6020:21280-43557(+)	c49370_g2
PBfusion.694	Scaffold1645:252878-253000(-)+Scaffold220:1084202-1084665(+)	c46468_g3
PBfusion.695	Scaffold6158:5226-9173(-)+Scaffold921:968629-970311(-)	c37490_g1
PBfusion.696	Scaffold2943:790396-790601(+)+Scaffold4267:979163-979210(+)	c34318_g2
PBfusion.697	Scaffold4127:309970-319021(-)+Scaffold713:230969-231323(-)	c29502_g1
PBfusion.698	Scaffold115:356475-356582(+)+Scaffold1154:4390797-4390925(-)	c34057_g2
PBfusion.699	Scaffold2859:1522192-1530530(-)+Scaffold3690:1817123-1817700(-)	c49436_g2
PBfusion.7	Scaffold268:678999-679048(-)+Scaffold411:4127364-4129214(+)	c70688_g1
PBfusion.70	Scaffold1279:714490-714654(-)+Scaffold3255:260096-260223(+)	c49560_g2
PBfusion.700	Scaffold1618:1075791-1075920(+)+Scaffold25370:1080-1575(+)	c25232_g1
PBfusion.701	Scaffold2513:192832-204959(+)+Scaffold9:1670076-1670308(+)	c47249_g1
PBfusion.702	Scaffold2819:348093-348384(+)+Scaffold7573:401934-402005(-)	c9288_g1
PBfusion.703	Scaffold2279:738650-753166(+)+Scaffold635:1331574-1331704(+)	c49411_g3
PBfusion.704	Scaffold2150:919543-919708(+)+Scaffold3595:90221-94821(+)	c43526_g1
PBfusion.705	Scaffold2800:383626-383799(-)+Scaffold3159:1350427-1350566(-)	c60415_g1
PBfusion.706	Scaffold1516:456798-457012(+)+Scaffold1955:1903175-1904207(+)	c17610_g1
PBfusion.707	Scaffold245:1674773-1677513(+)+Scaffold279:566438-566772(-)	c3820_g1
PBfusion.708	Scaffold4662:196894-203275(+)+Scaffold8548:313772-313896(+)	c46104_g1
PBfusion.709	Scaffold1355:595246-595918(+)+Scaffold1379:757156-757248(-)	c45480_g1
PBfusion.71	Scaffold1399:465642-465726(+)+Scaffold8983:39859-41258(-)	c49560_g4
PBfusion.710	Scaffold25768:1878-2304(+)+Scaffold475:575616-576431(+)	c41680_g1
PBfusion.711	Scaffold308:851100-852381(-)+Scaffold3102:133813-134057(-)	c35539_g1
PBfusion.712	Scaffold1051:1154404-1154462(-)+Scaffold1753:998262-998712(-)	c37974_g1
PBfusion.713	Scaffold1663:180418-180772(+)+Scaffold3629:1567765-1611154(-)	c35232_g1
PBfusion.714	Scaffold295:4526106-4526192(+)+Scaffold946:213748-217919(-)	c41270_g3
PBfusion.715	Scaffold127:674223-678028(-)+Scaffold1514:1352129-1352201(+)	c35683_g1
PBfusion.716	Scaffold305:1982312-1986970(+)+Scaffold5047:332674-333468(+)	c46242_g1
PBfusion.717	Scaffold1335:435076-436852(-)+Scaffold4138:2959190-2959280(-)	c19555_g1
PBfusion.718	Scaffold305:501852-502388(+)+Scaffold558:3003035-3003919(+)	c49317_g1
PBfusion.719	Scaffold2369:1779496-1779589(-)+Scaffold5399:1037776-1045066(+)	c33757_g1
PBfusion.72	Scaffold2162:88739-88840(+)+Scaffold2689:124957-125193(-)	c13742_g1
PBfusion.720	Scaffold3460:371468-371666(+)+Scaffold455:3367957-3375897(-)	c43732_g1
PBfusion.721	Scaffold282:2598791-2600414(-)+Scaffold7351:227999-228372(+)	c46866_g2
PBfusion.722	Scaffold1424:482284-482329(-)+Scaffold2731:1103961-1104164(-)	c44240_g2
PBfusion.723	Scaffold4311:1023544-1023614(-)+Scaffold87:1455830-1459779(-)	c47337_g1
PBfusion.724	Scaffold1325:11742-11807(-)+Scaffold212:249703-250016(+)	c23119_g1
PBfusion.725	Scaffold1959:779038-787076(+)+Scaffold2774:415306-415356(-)	c40258_g1
PBfusion.726	Scaffold1851:983430-987068(+)+Scaffold2478:11892-12923(+)	c47905_g1
PBfusion.727	Scaffold2018:191532-193024(+)+Scaffold7732:150256-150346(+)	c33936_g1
PBfusion.728	Scaffold15163:52436-52497(+)+Scaffold2863:507732-508621(-)	c18151_g1
PBfusion.729	Scaffold10148:218952-218998(-)+Scaffold6756:516602-517844(+)	c37255_g1
PBfusion.73	Scaffold1839:2203540-2209841(-)+Scaffold450:2478494-2478647(-)	c48332_g1
PBfusion.730	Scaffold220:2215686-2215735(-)+Scaffold3495:1216023-1216323(+)	c23057_g1
PBfusion.731	Scaffold2459:405658-405700(+)+Scaffold2508:40074-40315(+)	c50601_g1
PBfusion.732	Scaffold1059:479570-481248(-)+Scaffold2733:1118365-1118853(-)	c49094_g1
PBfusion.733	Scaffold1271:2976943-2985782(+)+Scaffold943:1501074-1501240(-)	c49094_g2
PBfusion.734	Scaffold1631:510522-510670(+)+Scaffold3982:667363-667455(-)	c68107_g1
PBfusion.735	Scaffold3991:199276-201433(+)+Scaffold4508:37807-37888(-)	c46777_g3
PBfusion.736	Scaffold1252:107472-107563(-)+Scaffold4711:237770-239641(-)	c49704_g1
PBfusion.737	Scaffold2960:2117-6378(-)+Scaffold2980:976699-976761(-)	c9630_g1
PBfusion.738	Scaffold1200:533927-534068(-)+Scaffold713:747069-747357(-)	c23700_g1
PBfusion.739	Scaffold1417:1285315-1285606(+)+Scaffold1878:1637440-1637640(-)	c45828_g3
PBfusion.74	Scaffold2684:871684-873403(-)+Scaffold441:1757789-1757846(+)	c14796_g1
PBfusion.740	Scaffold12129:229957-230198(+)+Scaffold2276:801200-806044(-)	c48571_g1
PBfusion.741	Scaffold211:1196916-1210672(-)+Scaffold2733:1159201-1161972(-)	c46211_g1
PBfusion.742	Scaffold36184:596-2376(-)+Scaffold626:789687-790320(+)	c46191_g1
PBfusion.743	Scaffold1720:411664-411885(+)+Scaffold2902:593605-593788(-)	c46849_g4
PBfusion.744	Scaffold1708:1083172-1083338(+)+Scaffold6577:424004-424479(-)	c47155_g3
PBfusion.745	Scaffold214:10949-11022(+)+Scaffold619:49981-54322(-)	c21078_g1
PBfusion.746	Scaffold41:2057631-2057849(-)+Scaffold6577:422042-422551(-)	c47155_g4
PBfusion.747	Scaffold433:2702546-2702578(-)+Scaffold4455:58082-58290(-)	c11600_g1
PBfusion.748	Scaffold605:1113395-1113560(+)+Scaffold820:3407371-3407410(-)	c72076_g1
PBfusion.749	Scaffold117:75016-76374(+)+Scaffold485:311025-311175(+)	c46641_g5
PBfusion.75	Scaffold2373:2033776-2034079(+)+Scaffold546:983203-1359541(+)	c49577_g1
PBfusion.750	Scaffold280:40943-44780(+)+Scaffold4993:751250-751434(+)	c44506_g1
PBfusion.751	Scaffold1059:2407609-2408201(+)+Scaffold1965:191022-193969(-)	c47255_g3
PBfusion.752	Scaffold2390:1290782-1290817(+)+Scaffold877:2368747-2369199(-)	c37769_g2
PBfusion.753	Scaffold6541:959182-959420(-)+Scaffold7556:69293-69439(+)	c48092_g3
PBfusion.754	Scaffold282:1381034-1382875(+)+Scaffold950:699267-699597(-)	c44494_g1
PBfusion.755	Scaffold2398:483800-483908(-)+Scaffold434:656935-662836(-)	c39994_g1
PBfusion.756	Scaffold2843:1055393-1058145(+)+Scaffold92:173842-174047(+)	c37156_g1
PBfusion.757	Scaffold3537:797708-808220(+)+Scaffold498:1012713-1013177(+)	c49302_g2
PBfusion.758	Scaffold21357:195005-200457(+)+Scaffold3185:218889-218965(-)	c22838_g1
PBfusion.759	Scaffold1213:1394401-1394450(-)+Scaffold209:2441023-2441308(+)	c20787_g1
PBfusion.76	Scaffold105:128337-128549(+)+Scaffold288:2913335-2913405(-)	c49089_g12
PBfusion.760	Scaffold238:649973-651399(-)+Scaffold2466:751712-751749(-)	c80531_g1
PBfusion.761	Scaffold3165:436207-440564(+)+Scaffold660:4005851-4006608(+)	c34598_g1
PBfusion.762	Scaffold1102:274337-274483(+)+Scaffold1783:103017-103369(+)	c34948_g4
PBfusion.763	Scaffold1189:772798-772976(+)+Scaffold4080:186072-186357(+)	c34948_g3
PBfusion.764	Scaffold2070:268878-271721(-)+Scaffold214:579329-579614(-)	c37280_g1
PBfusion.765	Scaffold5220:1589522-1597133(-)+Scaffold6865:46162-46821(-)	c49266_g1
PBfusion.766	Scaffold7038:799948-801596(+)+Scaffold7882:167584-167762(-)	c45236_g3
PBfusion.767	Scaffold1102:454325-457105(-)+Scaffold694:692466-693405(-)	c47673_g5
PBfusion.768	Scaffold13511:1339-1452(+)+Scaffold15171:105891-106261(+)	c42675_g1
PBfusion.769	Scaffold1104:1365510-1365558(-)+Scaffold11974:2114-2394(+)	c25026_g1
PBfusion.77	Scaffold1880:485348-486848(+)+Scaffold550:1194224-1194279(-)	c77997_g1
PBfusion.770	Scaffold433:268697-270382(+)+Scaffold833:1315057-1315238(+)	c39558_g1
PBfusion.771	Scaffold1268:1541952-1546615(+)+Scaffold3615:315534-317736(-)	c47688_g1
PBfusion.772	Scaffold141:326894-326937(-)+Scaffold17709:48797-49556(+)	c36072_g1
PBfusion.773	Scaffold1344:722517-722959(-)+Scaffold820:852620-854400(-)	c45260_g1
PBfusion.774	Scaffold1910:1169718-1169836(-)+Scaffold2819:164945-165843(-)	c29361_g1
PBfusion.775	Scaffold4478:600426-601443(+)+Scaffold890:69485-70450(+)	c49254_g1
PBfusion.776	Scaffold1706:267385-267487(+)+Scaffold271:627761-627869(-)	c49089_g7
PBfusion.777	Scaffold41:5451985-5455360(-)+Scaffold4571:509495-509677(-)	c41638_g1
PBfusion.778	Scaffold27:35098-35290(+)+Scaffold3775:560212-560358(+)	c43068_g1
PBfusion.779	Scaffold2695:801689-802354(+)+Scaffold5677:427644-430414(+)	c47058_g2
PBfusion.78	Scaffold181:2822198-2822603(+)+Scaffold394:144840-148144(-)	c31905_g1
PBfusion.780	Scaffold180:789689-798476(-)+Scaffold1809:314505-314583(-)	c34935_g1
PBfusion.781	Scaffold4302:193358-195584(+)+Scaffold4306:674490-674901(-)	c41798_g1
PBfusion.782	Scaffold11421:241928-242013(-)+Scaffold708:1588752-1588990(+)	c40815_g3
PBfusion.783	Scaffold157:1110522-1110613(-)+Scaffold41:5447627-5449408(+)	c34168_g1
PBfusion.784	Scaffold1839:583793-584435(-)+Scaffold242:509051-509152(+)	c17218_g1
PBfusion.785	Scaffold154:2910691-2912066(-)+Scaffold6246:415155-420750(-)	c49522_g1
PBfusion.786	Scaffold4647:316092-316188(+)+Scaffold4657:114963-115150(-)	c1353_g1
PBfusion.787	Scaffold2121:1800004-1800355(-)+Scaffold797:412751-416640(-)	c48765_g1
PBfusion.788	Scaffold1553:586391-586721(-)+Scaffold2051:475630-475666(-)	c67473_g1
PBfusion.789	Scaffold12568:214189-217822(+)+Scaffold2077:897716-901936(-)	c46517_g1
PBfusion.79	Scaffold3322:45497-45873(+)+Scaffold364:1057002-1064608(-)	c44910_g2
PBfusion.790	Scaffold3615:797816-799090(-)+Scaffold4768:544985-545242(+)	c39366_g1
PBfusion.791	Scaffold120:733938-742215(-)+Scaffold197:1259565-1259782(+)	c47148_g1
PBfusion.792	Scaffold2158:480873-480971(+)+Scaffold665:676811-677001(-)	c20376_g1
PBfusion.793	Scaffold5800:83751-83982(+)+Scaffold730:2592610-2617327(+)	c30560_g1
PBfusion.794	Scaffold7109:363194-363412(-)+Scaffold734:1190296-1192751(-)	c48350_g1
PBfusion.795	Scaffold1344:1540963-1541019(+)+Scaffold6792:510887-511740(+)	c11182_g1
PBfusion.796	Scaffold2225:624191-633612(+)+Scaffold2702:23891-24092(-)	c46356_g2
PBfusion.797	Scaffold660:3285457-3292594(-)+Scaffold8809:2449-2783(-)	c32193_g1
PBfusion.798	Scaffold183:693762-693952(-)+Scaffold413:2414082-2414307(+)	c39838_g1
PBfusion.799	Scaffold12277:9451-163780(-)+Scaffold304:499614-500137(-)	c49551_g1
PBfusion.8	Scaffold4096:95238-95658(+)+Scaffold7573:315614-326557(-)	c46822_g1
PBfusion.80	Scaffold30:5294853-5295269(+)+Scaffold385:396687-399076(+)	c42739_g1
PBfusion.800	Scaffold1442:238105-238992(-)+Scaffold858:376130-376188(+)	c37382_g1
PBfusion.801	Scaffold3288:223831-224964(+)+Scaffold5104:538418-538458(+)	c41313_g1
PBfusion.802	Scaffold450:2395235-2397876(+)+Scaffold856:680525-682805(-)	c47287_g1
PBfusion.803	Scaffold1764:720373-720483(-)+Scaffold2153:858224-859994(+)	c42701_g1
PBfusion.804	Scaffold2370:759869-760133(+)+Scaffold2408:1179238-1179286(-)	c33726_g1
PBfusion.805	Scaffold1663:206939-207466(-)+Scaffold9741:137655-174068(-)	c49603_g1
PBfusion.806	Scaffold2076:960491-963726(+)+Scaffold336:285550-285693(-)	c40572_g1
PBfusion.807	Scaffold6526:630538-630618(+)+Scaffold6707:963406-964207(-)	c38845_g1
PBfusion.808	Scaffold1102:605550-605751(-)+Scaffold275:257487-261501(-)	c46596_g3
PBfusion.809	Scaffold2250:300945-301285(-)+Scaffold2844:997900-997943(+)	c32977_g1
PBfusion.81	Scaffold1133:316669-316732(+)+Scaffold25549:7040-7190(-)	c22495_g1
PBfusion.810	Scaffold1523:111362-111409(-)+Scaffold807:945100-945255(-)	c27040_g1
PBfusion.811	Scaffold1857:1540841-1541127(-)+Scaffold520:809656-809695(-)	c31351_g1
PBfusion.812	Scaffold1786:2059830-2068148(-)+Scaffold4701:1021533-1022085(-)	c47174_g1
PBfusion.813	Scaffold2796:362033-362670(-)+Scaffold5970:141596-141798(+)	c42703_g1
PBfusion.814	Scaffold3370:57674-61121(+)+Scaffold957:1431864-1434178(-)	c45292_g1
PBfusion.815	Scaffold1504:1724355-1729546(-)+Scaffold1822:260991-261110(-)	c49208_g1
PBfusion.816	Scaffold1786:119956-120214(-)+Scaffold214:1084688-1091504(+)	c43249_g1
PBfusion.817	Scaffold2360:144474-144650(-)+Scaffold411:2143414-2147276(+)	c47561_g5
PBfusion.818	Scaffold1151:555658-555998(-)+Scaffold399:2470766-2475197(-)	c47561_g4
PBfusion.819	Scaffold1174:107340-129552(-)+Scaffold2984:472229-477045(-)	c45269_g1
PBfusion.82	Scaffold262:57102-57142(+)+Scaffold3810:418457-419521(-)	c35408_g1
PBfusion.820	Scaffold1335:277130-277197(+)+Scaffold679:409765-409899(+)	c72484_g1
PBfusion.821	Scaffold1770:3428030-3437568(+)+Scaffold3254:107317-107468(-)	c41094_g1
PBfusion.822	Scaffold1455:40161-40301(+)+Scaffold2695:780098-780976(-)	c1245_g1
PBfusion.823	Scaffold1164:1742036-1742072(-)+Scaffold3920:886064-886350(+)	c59809_g1
PBfusion.824	Scaffold220:1083957-1084114(+)+Scaffold3159:1176817-1178227(-)	c45339_g1
PBfusion.825	Scaffold1053:881288-881472(+)+Scaffold932:1659745-1659822(-)	c45339_g3
PBfusion.826	Scaffold2372:1209180-1213332(-)+Scaffold3337:147848-151634(-)	c47502_g3
PBfusion.827	Scaffold1014:361040-361079(+)+Scaffold192:803324-803559(+)	c13026_g1
PBfusion.828	Scaffold1100:1867104-1867443(-)+Scaffold2275:1517097-1525470(+)	c48288_g3
PBfusion.829	Scaffold3490:489334-489601(-)+Scaffold613:168186-168853(-)	c40026_g2
PBfusion.83	Scaffold2916:1016892-1019775(+)+Scaffold4813:172831-172916(+)	c13775_g1
PBfusion.830	Scaffold268:1443455-1443590(-)+Scaffold3537:1881055-1881205(+)	c49043_g7
PBfusion.831	Scaffold12:1538704-1541394(+)+Scaffold2372:1248064-1251578(-)	c47122_g1
PBfusion.832	Scaffold10722:320610-320657(-)+Scaffold2185:740936-741323(-)	c48255_g2
PBfusion.833	Scaffold2984:446819-446985(+)+Scaffold3726:978286-978357(+)	c64534_g1
PBfusion.834	Scaffold1185:1828624-1828665(+)+Scaffold1271:2007944-2008130(+)	c13256_g1
PBfusion.835	Scaffold153:843185-843381(+)+Scaffold844:3818898-3828643(+)	c49513_g2
PBfusion.836	Scaffold1077:627832-646211(+)+Scaffold348:417789-418363(+)	c45002_g1
PBfusion.837	Scaffold3920:1623869-1624040(-)+Scaffold6097:14545-24180(+)	c46730_g1
PBfusion.838	Scaffold126:1025803-1029809(+)+Scaffold2800:1364847-1364975(+)	c49133_g5
PBfusion.839	Scaffold5767:486603-486746(-)+Scaffold783:408492-409409(-)	c48906_g3
PBfusion.84	Scaffold1977:125517-126084(-)+Scaffold6640:708628-709019(+)	c40409_g1
PBfusion.840	Scaffold451:742545-851583(-)+Scaffold451:973243-973770(-)	c40024_g1
PBfusion.841	Scaffold1047:273160-273398(+)+Scaffold2365:449938-450029(+)	c79239_g1
PBfusion.842	Scaffold2196:75595-75869(+)+Scaffold87:1497559-1497634(-)	c38621_g1
PBfusion.843	Scaffold2490:156387-156567(-)+Scaffold635:1266992-1267875(+)	c44135_g2
PBfusion.844	Scaffold1465:1114329-1114945(-)+Scaffold2490:156316-156567(-)	c44135_g1
PBfusion.845	Scaffold3198:957325-989389(+)+Scaffold35:1782170-1782302(-)	c48118_g1
PBfusion.846	Scaffold2648:654312-654397(+)+Scaffold2731:1949218-1949364(+)	c47327_g2
PBfusion.847	Scaffold454:8738-9485(+)+Scaffold893:277932-278191(-)	c1366_g1
PBfusion.848	Scaffold105:265669-265746(+)+Scaffold434:989937-990093(-)	c40887_g2
PBfusion.849	Scaffold1921:665162-672052(-)+Scaffold454:438885-439051(-)	c47224_g1
PBfusion.85	Scaffold2233:895787-895845(+)+Scaffold3500:818678-821104(-)	c30395_g1
PBfusion.850	Scaffold1939:82246-92196(+)+Scaffold2622:373166-374170(+)	c40819_g1
PBfusion.851	Scaffold1525:565731-565888(-)+Scaffold2088:485980-487367(-)	c49444_g2
PBfusion.852	Scaffold1983:720645-720809(-)+Scaffold3198:1051958-1053301(-)	c47545_g3
PBfusion.853	Scaffold2984:123290-123557(+)+Scaffold52:1644564-1645106(+)	c42495_g1
PBfusion.854	Scaffold3475:389266-389469(-)+Scaffold5589:3637-4642(+)	c35149_g1
PBfusion.855	Scaffold3114:1731709-1731780(+)+Scaffold366:64947-66821(+)	c34197_g1
PBfusion.856	Scaffold3355:440290-440651(-)+Scaffold3355:568258-568379(+)	c49049_g2
PBfusion.857	Scaffold2840:886045-886159(-)+Scaffold6323:299785-300036(+)	c29031_g1
PBfusion.858	Scaffold2365:347095-352633(+)+Scaffold308:1545738-1546033(+)	c23812_g1
PBfusion.859	Scaffold105:129344-129612(+)+Scaffold304:626195-626257(+)	c48346_g3
PBfusion.86	Scaffold560:1125280-1125452(+)+Scaffold643:1073537-1073600(-)	c18930_g1
PBfusion.860	Scaffold1778:593179-593474(+)+Scaffold747:796111-799074(-)	c44051_g2
PBfusion.861	Scaffold3165:2075000-2079483(+)+Scaffold4050:1199840-1200155(+)	c48816_g2
PBfusion.862	Scaffold39:349169-349564(+)+Scaffold483:750034-750208(-)	c46344_g2
PBfusion.863	Scaffold429:933663-943157(+)+Scaffold9064:272113-278396(-)	c49033_g3
PBfusion.864	Scaffold17164:130299-130427(-)+Scaffold817:755971-757365(-)	c47427_g3
PBfusion.865	Scaffold1484:765534-765625(+)+Scaffold720:1331470-1334538(-)	c49355_g3
PBfusion.866	Scaffold1411:1577634-1577767(+)+Scaffold4541:204973-206310(+)	c31552_g1
PBfusion.867	Scaffold1759:750472-756931(+)+Scaffold304:1056283-1056370(+)	c47413_g3
PBfusion.868	Scaffold261:1075080-1075307(+)+Scaffold4413:620265-620384(-)	c15882_g1
PBfusion.869	Scaffold12839:11507-11921(+)+Scaffold2819:165823-166416(-)	c25974_g1
PBfusion.87	Scaffold1268:644135-655055(+)+Scaffold1502:719633-719718(-)	c43352_g3
PBfusion.870	Scaffold1343:435136-435222(+)+Scaffold703:383311-387420(+)	c46370_g1
PBfusion.871	Scaffold2384:1148267-1148421(-)+Scaffold874:584056-584214(-)	c1138_g1
PBfusion.872	Scaffold2051:2855878-2855923(+)+Scaffold2292:1317850-1318591(-)	c43161_g1
PBfusion.873	Scaffold1156:63220-115357(+)+Scaffold4152:386381-389506(+)	c49565_g2
PBfusion.874	Scaffold1860:252029-252247(-)+Scaffold5356:411969-412118(-)	c28974_g1
PBfusion.875	Scaffold309:428732-434549(+)+Scaffold624:1792496-1793373(-)	c46561_g1
PBfusion.876	Scaffold1795:75773-88743(+)+Scaffold2181:2287014-2287401(+)	c46887_g1
PBfusion.877	Scaffold4012:223489-224328(+)+Scaffold54:1122281-1122583(-)	c38254_g1
PBfusion.878	Scaffold4821:475816-475924(+)+Scaffold920:988335-992436(-)	c41248_g1
PBfusion.879	Scaffold1618:1381417-1385062(+)+Scaffold1645:51402-51486(-)	c43643_g1
PBfusion.88	Scaffold2936:718098-720885(-)+Scaffold3449:641258-645460(+)	c43124_g2
PBfusion.880	Scaffold2648:973199-979114(-)+Scaffold944:181590-181964(+)	c43391_g2
PBfusion.881	Scaffold2423:1050562-1057222(-)+Scaffold4372:541003-541599(+)	c41198_g1
PBfusion.882	Scaffold1246:757363-757626(+)+Scaffold3374:62472-62832(-)	c47113_g3
PBfusion.883	Scaffold3232:293848-302656(+)+Scaffold560:2038888-2039186(+)	c46900_g1
PBfusion.884	Scaffold1593:1463173-1464406(+)+Scaffold3046:1209063-1209225(-)	c26034_g1
PBfusion.885	Scaffold278:165141-172270(+)+Scaffold535:921458-936087(-)	c41620_g2
PBfusion.886	Scaffold1689:291413-291448(-)+Scaffold2720:209579-210830(-)	c28062_g1
PBfusion.887	Scaffold1025:824336-824954(+)+Scaffold1026:1324868-1325410(+)	c34064_g1
PBfusion.888	Scaffold2603:1220745-1220889(-)+Scaffold6255:411884-418456(-)	c39415_g1
PBfusion.889	Scaffold300:632941-634260(-)+Scaffold8614:348529-348658(-)	c13760_g1
PBfusion.89	Scaffold1268:3079434-3079513(-)+Scaffold1341:2449938-2450142(+)	c62140_g1
PBfusion.890	Scaffold2088:354983-362441(+)+Scaffold2774:472637-472844(-)	c48848_g1
PBfusion.891	Scaffold3188:160470-160791(+)+Scaffold3229:562189-562674(+)	c12748_g1
PBfusion.892	Scaffold237:453124-456948(+)+Scaffold3413:175833-176009(-)	c38328_g1
PBfusion.893	Scaffold3002:727-918(-)+Scaffold4413:184649-184833(-)	c49699_g2
PBfusion.894	Scaffold56:100638-100698(-)+Scaffold73:436781-437032(-)	c33133_g1
PBfusion.895	Scaffold2984:1116782-1117723(+)+Scaffold73:1367689-1368910(+)	c39855_g1
PBfusion.896	Scaffold12277:154446-154553(+)+Scaffold372:1346573-1346770(+)	c39413_g1
PBfusion.897	Scaffold1187:819859-820895(+)+Scaffold212:427203-430818(+)	c66990_g1
PBfusion.898	Scaffold1443:1694571-1694769(-)+Scaffold2490:565274-565405(-)	c68034_g1
PBfusion.899	Scaffold426:3907190-3908974(+)+Scaffold4356:76109-76608(+)	c48423_g4
PBfusion.9	Scaffold3639:1357095-1358751(-)+Scaffold800:447071-447331(-)	c46997_g1
PBfusion.90	Scaffold2899:1173712-1173774(+)+Scaffold3457:1474799-1475968(+)	c38713_g1
PBfusion.900	Scaffold2769:147328-147726(+)+Scaffold663:1962867-1963336(+)	c39404_g2
PBfusion.901	Scaffold608:1177110-1205741(+)+Scaffold7413:1526304-1526809(+)	c48498_g2
PBfusion.902	Scaffold1748:710055-710142(+)+Scaffold3283:614635-614820(+)	c42906_g2
PBfusion.903	Scaffold2233:215536-215579(-)+Scaffold283:152248-157740(+)	c44978_g2
PBfusion.904	Scaffold1262:617600-623214(+)+Scaffold2122:115477-115622(+)	c45030_g1
PBfusion.905	Scaffold1857:315512-321459(-)+Scaffold237:1262082-1270649(-)	c42522_g1
PBfusion.906	Scaffold7573:530949-531168(-)+Scaffold78:1393841-1445368(+)	c49716_g1
PBfusion.907	Scaffold1651:243825-243954(-)+Scaffold4:977120-977354(-)	c28808_g1
PBfusion.908	Scaffold2602:16613-17259(+)+Scaffold3590:630365-645710(+)	c48105_g1
PBfusion.909	Scaffold1074:1182649-1183028(-)+Scaffold228:911852-920462(-)	c43266_g1
PBfusion.91	Scaffold160:1564763-1565629(+)+Scaffold2546:806208-807335(+)	c43340_g1
PBfusion.910	Scaffold10209:117460-117515(-)+Scaffold800:592830-593050(-)	c61409_g1
PBfusion.911	Scaffold1690:998345-999001(+)+Scaffold2542:330672-334195(+)	c47720_g1
PBfusion.912	Scaffold2360:1443640-1460800(-)+Scaffold730:2039890-2043760(+)	c49482_g3
PBfusion.913	Scaffold6453:975619-976499(+)+Scaffold950:941253-941532(-)	c49482_g1
PBfusion.914	Scaffold117:100236-105817(+)+Scaffold1344:864302-866292(-)	c48331_g1
PBfusion.915	Scaffold17947:90684-97572(+)+Scaffold722:388314-390288(+)	c47456_g1
PBfusion.916	Scaffold1439:240081-240135(+)+Scaffold659:2032088-2032291(+)	c48595_g2
PBfusion.917	Scaffold1631:1153820-1154086(+)+Scaffold871:668146-668183(+)	c67971_g1
PBfusion.918	Scaffold1749:2707119-2707382(-)+Scaffold2594:403429-403559(-)	c35797_g1
PBfusion.919	Scaffold1709:833890-833936(-)+Scaffold188:67052-71387(-)	c48146_g3
PBfusion.92	Scaffold1727:1099573-1110456(+)+Scaffold2181:414230-414333(+)	c47146_g4
PBfusion.920	Scaffold3036:1241854-1241919(-)+Scaffold4802:570766-570935(+)	c25926_g2
PBfusion.921	Scaffold1379:79629-79679(-)+Scaffold4400:605481-605868(-)	c44191_g6
PBfusion.922	Scaffold3615:964296-964497(+)+Scaffold6350:61932-62122(+)	c36026_g1
PBfusion.923	Scaffold9742:31849-41633(-)+Scaffold9906:313833-314988(-)	c44590_g1
PBfusion.924	Scaffold656:538830-539192(-)+Scaffold662:29191-29624(+)	c39899_g1
PBfusion.925	Scaffold1846:1740886-1741540(+)+Scaffold873:1249009-1249068(-)	c14370_g1
PBfusion.926	Scaffold1268:728579-733803(-)+Scaffold54:897153-897393(-)	c39853_g1
PBfusion.927	Scaffold6028:371567-375325(-)+Scaffold938:737738-738218(-)	c39053_g1
PBfusion.928	Scaffold153:1030170-1031053(-)+Scaffold844:4190382-4192101(-)	c43657_g1
PBfusion.929	Scaffold1185:3087084-3087814(-)+Scaffold6029:615918-616004(+)	c41997_g1
PBfusion.93	Scaffold382:1438185-1441365(-)+Scaffold754:435105-436453(+)	c49243_g1
PBfusion.930	Scaffold1629:824843-825062(-)+Scaffold2046:232531-232576(+)	c49385_g4
PBfusion.931	Scaffold2348:1585876-1585967(-)+Scaffold367:1173042-1173921(-)	c38554_g1
PBfusion.932	Scaffold13376:192803-192952(-)+Scaffold398:699097-701192(+)	c38020_g1
PBfusion.933	Scaffold10275:11682-11725(+)+Scaffold2171:355864-356031(-)	c27568_g1
PBfusion.934	Scaffold3491:107677-121471(+)+Scaffold6167:271046-271181(-)	c43800_g1
PBfusion.935	Scaffold2902:965826-965880(-)+Scaffold4244:1240857-1241354(+)	c49457_g3
PBfusion.936	Scaffold1250:466866-466925(+)+Scaffold1591:970743-970943(-)	c77479_g1
PBfusion.937	Scaffold1313:122735-122791(+)+Scaffold3277:489829-490011(+)	c11928_g1
PBfusion.938	Scaffold3500:1766732-1767204(+)+Scaffold5677:301034-302512(-)	c46042_g3
PBfusion.939	Scaffold15832:24462-24690(+)+Scaffold2609:845751-846015(+)	c48708_g3
PBfusion.94	Scaffold1164:1658378-1658598(-)+Scaffold1583:404550-410179(-)	c47301_g1
PBfusion.940	Scaffold644:375785-375924(-)+Scaffold661:1319714-1319836(-)	c33703_g1
PBfusion.941	Scaffold2868:800775-810333(+)+Scaffold394:240158-240385(-)	c49286_g1
PBfusion.942	Scaffold2499:95206-95250(-)+Scaffold372:1249566-1249724(-)	c49286_g3
PBfusion.943	Scaffold10509:167525-167561(+)+Scaffold3284:1599960-1600155(-)	c12615_g1
PBfusion.944	Scaffold1411:238637-238738(+)+Scaffold2650:6880-7313(-)	c37232_g1
PBfusion.945	Scaffold1178:718304-718720(+)+Scaffold5900:42170-42232(-)	c65491_g1
PBfusion.946	Scaffold12677:2297-3418(-)+Scaffold2932:699262-699506(-)	c48694_g2
PBfusion.947	Scaffold3482:1505861-1509744(-)+Scaffold411:2715127-2715403(-)	c45844_g1
PBfusion.948	Scaffold2325:979857-983895(+)+Scaffold5449:226315-228156(+)	c39984_g1
PBfusion.949	Scaffold1019:2685660-2685928(+)+Scaffold180:428549-428636(+)	c32492_g1
PBfusion.95	Scaffold1024:1621080-1621122(-)+Scaffold1631:797716-797957(-)	c27802_g1
PBfusion.950	Scaffold3283:655622-655671(+)+Scaffold474:348967-349367(-)	c38091_g1
PBfusion.951	Scaffold327:1866290-1869037(-)+Scaffold337:73047-73103(-)	c9686_g1
PBfusion.952	Scaffold110:526863-527178(-)+Scaffold1502:1170738-1174742(+)	c46758_g3
PBfusion.953	Scaffold2603:1107305-1107522(-)+Scaffold416:535793-545106(-)	c37449_g1
PBfusion.954	Scaffold1076:1539593-1539885(+)+Scaffold566:2423004-2424742(-)	c49323_g2
PBfusion.955	Scaffold282:1631901-1632516(+)+Scaffold3668:920470-920546(+)	c46998_g1
PBfusion.956	Scaffold319:2328859-2329027(+)+Scaffold482:834169-834488(+)	c29172_g1
PBfusion.957	Scaffold1638:106309-122360(-)+Scaffold2930:585827-587551(+)	c47132_g1
PBfusion.958	Scaffold13722:179794-185287(+)+Scaffold804:1877567-1877654(+)	c37919_g1
PBfusion.959	Scaffold3537:813146-813794(+)+Scaffold5767:949368-949512(-)	c5945_g1
PBfusion.96	Scaffold204:903198-903425(-)+Scaffold324:986323-993266(+)	c38353_g1
PBfusion.960	Scaffold1271:2887671-2887752(-)+Scaffold628:1159057-1160247(-)	c28230_g1
PBfusion.961	Scaffold7911:573005-574189(-)+Scaffold889:7077-7893(+)	c48065_g1
PBfusion.962	Scaffold817:751600-752578(+)+Scaffold862:1363686-1363931(+)	c35345_g1
PBfusion.963	Scaffold5425:5131-5230(-)+Scaffold814:2506256-2506382(+)	c32446_g1
PBfusion.964	Scaffold3132:378596-379196(-)+Scaffold3161:947134-950987(+)	c30312_g1
PBfusion.965	Scaffold2099:970398-970508(+)+Scaffold3689:317144-318654(+)	c48171_g2
PBfusion.966	Scaffold13502:21857-21899(+)+Scaffold1464:441237-442902(-)	c47913_g4
PBfusion.967	Scaffold2986:226200-226523(+)+Scaffold4800:375725-376393(+)	c45048_g1
PBfusion.968	Scaffold1963:1251335-1252197(-)+Scaffold4800:375489-375573(+)	c45048_g2
PBfusion.969	Scaffold1467:1509156-1512283(+)+Scaffold251:1183556-1192019(+)	c48109_g1
PBfusion.97	Scaffold1644:1311885-1312078(+)+Scaffold3490:159997-160155(-)	c36418_g1
PBfusion.970	Scaffold3198:1046728-1048866(-)+Scaffold3698:1080536-1080609(-)	c4800_g1
PBfusion.971	Scaffold1182:2052334-2052498(+)+Scaffold946:8304-9795(+)	c27084_g2
PBfusion.972	Scaffold204:903425-904508(-)+Scaffold324:993268-993598(+)	c46649_g6
PBfusion.973	Scaffold1852:140036-140172(-)+Scaffold2501:223732-227550(-)	c46649_g5
PBfusion.974	Scaffold3690:3516472-3516549(+)+Scaffold492:3604280-3604500(-)	c45380_g2
PBfusion.975	Scaffold324:641464-641599(+)+Scaffold404:600357-602399(-)	c48112_g4
PBfusion.976	Scaffold1554:517830-518654(-)+Scaffold3650:2221388-2221627(+)	c43552_g4
PBfusion.977	Scaffold3141:1096771-1098170(-)+Scaffold3283:607089-607531(+)	c28220_g1
PBfusion.978	Scaffold1662:696757-697021(+)+Scaffold3040:824448-830166(-)	c45530_g1
PBfusion.979	Scaffold619:643734-643894(-)+Scaffold947:197556-197648(-)	c16777_g1
PBfusion.98	Scaffold3650:2481608-2484498(-)+Scaffold638:204276-204707(-)	c47932_g3
PBfusion.980	Scaffold1336:1846108-1846271(+)+Scaffold3698:519183-519228(-)	c49178_g3
PBfusion.981	Scaffold1672:939592-940108(-)+Scaffold4508:9960-10344(+)	c36751_g1
PBfusion.982	Scaffold1830:572506-573290(+)+Scaffold4972:387970-388585(+)	c48640_g1
PBfusion.983	Scaffold1978:966092-966127(-)+Scaffold441:779636-779984(+)	c15157_g1
PBfusion.984	Scaffold1104:1637782-1637824(-)+Scaffold2429:296978-297186(+)	c67580_g1
PBfusion.985	Scaffold1645:947011-947236(+)+Scaffold4678:445038-445220(+)	c69413_g1
PBfusion.986	Scaffold3690:381681-408424(-)+Scaffold4154:219533-221497(+)	c47902_g1
PBfusion.987	Scaffold2400:251728-261791(-)+Scaffold251:3199186-3204328(+)	c48746_g3
PBfusion.988	Scaffold1186:140050-146879(-)+Scaffold2323:2355060-2355543(-)	c45835_g1
PBfusion.989	Scaffold173:248918-249405(-)+Scaffold66:1859803-1861800(+)	c45335_g3
PBfusion.99	Scaffold1048:1510648-1518282(-)+Scaffold974:2003414-2003716(+)	c47275_g1
PBfusion.990	Scaffold3074:478038-478285(+)+Scaffold5689:326870-332855(+)	c43222_g3
PBfusion.991	Scaffold2924:1635747-1636035(-)+Scaffold347:485977-486134(-)	c69353_g1
PBfusion.992	Scaffold3038:842014-842250(+)+Scaffold465:362653-362792(+)	c27475_g2
PBfusion.993	Scaffold377:186207-191830(-)+Scaffold719:2080868-2080968(-)	c64064_g1
PBfusion.994	Scaffold190:479869-479951(-)+Scaffold293:495634-496338(-)	c48460_g1
PBfusion.995	Scaffold141:670451-670716(+)+Scaffold3650:2317473-2317938(+)	c20572_g1
PBfusion.996	Scaffold2011:128767-132609(+)+Scaffold463:1583244-1583337(+)	c37348_g1
PBfusion.997	Scaffold2279:1005692-1005908(-)+Scaffold889:208088-208186(+)	c12382_g1
PBfusion.998	Scaffold3475:51170-51319(-)+Scaffold749:778297-778397(+)	c57515_g1
PBfusion.999	Scaffold2985:443231-443540(-)+Scaffold7351:115139-115567(-)	c56766_g1
